# Supplementary material for: Aqua­[2-(5-ethyl-2-pyridyl-κN)-4-iso­propyl-4-methyl-5-oxo-4,5-dihydroxy­imidazol-1-ido-κN 1](5-methyl-1H-pyrazole-3-carboxyl­ato-κ2 N 2,O)copper(II) 1.33-hydrate
Source: Acta Crystallogr Sect E Struct Rep Online. 2009 Dec 19;66(Pt 1):m79. doi: 10.1107/S1600536809053768 (PMC2980135; doi:10.1107/S1600536809053768)
Supplement: Supplementary file 2 [file e-66-00m79-Isup2.hkl]

# 
# h,k,l, Fc-squared, Fo-squared, sigma(Fo-squared) and status flag 
# 
data_I
_shelx_title ' woaini in R-3' 
_shelx_refln_list_code          4 
_shelx_F_calc_maximum      758.62 
_exptl_crystal_F_000      4482.00 
_reflns_d_resolution_high  0.7491 
 
loop_ 
 _symmetry_equiv_pos_as_xyz 
 'x, y, z' 
 '-y, x-y, z' 
 '-x+y, -x, z' 
 'x+2/3, y+1/3, z+1/3' 
 '-y+2/3, x-y+1/3, z+1/3' 
 '-x+y+2/3, -x+1/3, z+1/3' 
 'x+1/3, y+2/3, z+2/3' 
 '-y+1/3, x-y+2/3, z+2/3' 
 '-x+y+1/3, -x+2/3, z+2/3' 
 '-x, -y, -z' 
 'y, -x+y, -z' 
 'x-y, x, -z' 
 '-x+2/3, -y+1/3, -z+1/3' 
 'y+2/3, -x+y+1/3, -z+1/3' 
 'x-y+2/3, x+1/3, -z+1/3' 
 '-x+1/3, -y+2/3, -z+2/3' 
 'y+1/3, -x+y+2/3, -z+2/3' 
 'x-y+1/3, x+2/3, -z+2/3' 
 
_cell_length_a    26.7859 
_cell_length_b    26.7859 
_cell_length_c    16.6531 
_cell_angle_alpha  90.000 
_cell_angle_beta   90.000 
_cell_angle_gamma 120.000 
 
_shelx_F_squared_multiplier     1.000 
 
loop_ 
 _refln_index_h 
 _refln_index_k 
 _refln_index_l 
 _refln_F_squared_calc 
 _refln_F_squared_meas 
 _refln_F_squared_sigma 
 _refln_observed_status 
  -1   2   0    82434.38    43760.41    626.96 o 
   0   3   0    26991.65    28630.29    280.69 o 
  -2   4   0      520.15      966.73     17.98 o 
  -4   5   0    59885.28    72048.30    682.97 o 
  -1   5   0   506826.97   500029.94   4073.09 o 
  -3   6   0     3085.97     5998.17    101.67 o 
   0   6   0   555177.06   609072.81   4213.37 o 
  -5   7   0     5205.87     6538.53     70.65 o 
  -2   7   0      582.25      782.86     46.89 o 
  -7   8   0   358082.78   352414.53   2304.09 o 
  -4   8   0     6049.44     6206.59     62.54 o 
  -1   8   0   201332.63   211106.70   1347.30 o 
  -6   9   0      431.71      368.56     27.66 o 
  -3   9   0   101416.52   102825.20    736.13 o 
   0   9   0    27080.55    25641.63    193.13 o 
  -8  10   0    16862.46    21687.60    166.35 o 
  -5  10   0      489.47      864.06     25.35 o 
  -2  10   0      673.88      820.80     25.70 o 
 -10  11   0    33380.85    35170.19    251.90 o 
  -7  11   0    16411.89    17233.26    143.78 o 
  -4  11   0     9445.44    12837.66    133.33 o 
  -1  11   0    14600.83    14182.74    117.38 o 
  -9  12   0     1339.85      803.67     31.59 o 
  -6  12   0       43.08      157.29     18.12 o 
  -3  12   0    13094.92    15641.75    137.00 o 
   0  12   0   108759.37   114605.10    786.58 o 
 -11  13   0    48463.71    48707.11    330.01 o 
  -8  13   0   202897.02   209569.36   1475.65 o 
  -5  13   0     2441.58     2825.57     49.27 o 
  -2  13   0    72946.65    68739.84    492.86 o 
 -13  14   0    29199.26    31243.18    256.75 o 
 -10  14   0    49497.29    51359.00    354.27 o 
  -7  14   0     6446.16     5869.35     84.42 o 
  -4  14   0   183882.75   182411.23   1300.42 o 
  -1  14   0     3400.96     3256.87     75.79 o 
 -12  15   0    19214.69    20096.49    182.66 o 
  -9  15   0    56866.12    56494.18    577.87 o 
  -6  15   0     1401.77     1075.35     38.42 o 
  -3  15   0       47.35        8.79     28.48 o 
   0  15   0      754.10      611.76     38.03 o 
 -14  16   0     3049.18     2824.40    112.77 o 
 -11  16   0     6281.06     6409.28    101.87 o 
  -8  16   0     1405.77     1558.91     46.41 o 
  -5  16   0     7535.58     7569.67     91.81 o 
  -2  16   0    44266.99    40524.55    359.96 o 
 -16  17   0     3316.29     3725.43     72.83 o 
 -13  17   0    56426.43    57800.96    465.12 o 
 -10  17   0    28091.36    26037.27    255.04 o 
  -7  17   0     5403.22     5008.64     84.64 o 
  -4  17   0      309.40      203.88     33.69 o 
  -1  17   0      752.94      830.90     48.81 o 
 -15  18   0    11580.59    12246.47    152.16 o 
 -12  18   0    27854.80    29360.15    258.40 o 
  -9  18   0    43616.03    45619.40    396.62 o 
  -6  18   0     3886.71     4427.29     81.03 o 
  -3  18   0    25631.94    26664.34    253.76 o 
   0  18   0       12.16       -1.86     53.09 o 
 -17  19   0    30641.22    31083.59    330.05 o 
 -14  19   0       15.00      206.06     45.50 o 
 -11  19   0     2832.95     3321.70     82.45 o 
  -8  19   0     5172.46     4217.15     96.51 o 
  -5  19   0    12327.63    12666.87    170.45 o 
  -2  19   0     3106.58     2856.03    102.15 o 
 -19  20   0     2304.43     2066.78    175.83 o 
 -16  20   0      210.63      284.72     57.74 o 
 -13  20   0     1494.33     1588.39    103.30 o 
 -10  20   0    11033.41    10403.87    342.75 o 
  -7  20   0    10235.37    10433.14    151.20 o 
  -4  20   0     2971.28     2658.32    119.33 o 
  -1  20   0     5970.72     5862.49    408.72 o 
 -18  21   0       21.04       77.17     85.34 o 
 -15  21   0     8561.86     8676.15    156.80 o 
 -12  21   0     2221.23     2624.24    109.88 o 
  -9  21   0     1604.35     1502.21     72.40 o 
  -6  21   0     1557.67     1360.18     83.38 o 
  -3  21   0    21111.10    21116.29    686.41 o 
   0  21   0      231.50      131.15    127.05 o 
 -20  22   0      106.03      130.29    127.05 o 
 -17  22   0       47.70      -26.25     79.29 o 
 -14  22   0      151.05       43.27     50.24 o 
 -11  22   0    20128.90    19542.99    267.77 o 
  -8  22   0     2522.86     2222.33    115.58 o 
  -5  22   0      179.97       85.28     78.14 o 
  -2  22   0     1609.81     1904.29    258.96 o 
 -22  23   0     2093.26     2711.43    214.05 o 
 -19  23   0     3879.93     3883.86    205.31 o 
 -16  23   0     3509.94     3441.62    181.59 o 
 -13  23   0     7882.78     7583.41    182.84 o 
 -10  23   0     3266.08     3249.84    118.89 o 
  -7  23   0     4199.66     4388.71    188.12 o 
  -4  23   0     3001.86     2904.26    167.19 o 
  -1  23   0      241.86      261.51    149.76 o 
 -21  24   0     5084.78     5038.48    264.74 o 
 -18  24   0     2885.64     3342.55    144.00 o 
 -15  24   0      509.46      470.10     77.58 o 
 -12  24   0     1050.70      746.84    124.35 o 
  -9  24   0     1270.26     1131.89    202.80 o 
  -6  24   0      911.32      877.13    132.74 o 
  -3  24   0     3972.18     4219.99    277.68 o 
   0  24   0     2889.12     2478.63    212.16 o 
 -23  25   0     2421.46     2706.50    208.30 o 
 -20  25   0     1238.93     1410.26    120.59 o 
 -17  25   0      130.62      167.92     95.65 o 
 -14  25   0      144.28      103.30     84.90 o 
 -11  25   0      743.69      913.89    109.10 o 
  -8  25   0     4076.96     3998.54    343.20 o 
  -5  25   0     1214.71     1630.75    377.52 o 
  -2  25   0     3827.99     4276.21    368.16 o 
 -25  26   0       53.98     -124.61    124.61 o 
 -22  26   0      183.63      103.51    149.24 o 
 -19  26   0     1603.17     1926.10    136.35 o 
 -16  26   0     7607.45     8059.54   1035.85 o 
 -13  26   0      844.41      819.46    108.37 o 
 -10  26   0     1482.16     1262.64    145.22 o 
  -7  26   0      693.95      898.70    123.62 o 
  -4  26   0     2382.96     2490.21    180.08 o 
  -1  26   0     1639.76     2003.43    168.48 o 
 -24  27   0     1707.26     1592.22    430.56 o 
 -21  27   0      125.68      169.03    112.46 o 
 -18  27   0     1934.80     1882.26    167.19 o 
 -15  27   0      476.62      450.90    129.26 o 
 -12  27   0     7381.25     7944.76    405.60 o 
  -9  27   0      758.88      694.11    122.78 o 
  -6  27   0      912.43      622.44    139.65 o 
  -3  27   0      167.58       18.32    126.62 o 
   0  27   0       28.76       93.60    145.38 o 
 -26  28   0     1928.75     2364.25    327.60 o 
 -23  28   0      967.62     1013.30    188.35 o 
 -20  28   0     3340.73     3110.56    206.00 o 
 -17  28   0     4167.97     3713.47    208.73 o 
 -14  28   0      108.64      -38.43    134.16 o 
 -11  28   0      178.94       77.68    122.35 o 
  -8  28   0     1217.07     1722.06    146.09 o 
  -5  28   0      629.68      588.23    130.77 o 
  -2  28   0      653.41      654.58    152.88 o 
 -28  29   0      109.05      163.34    131.48 o 
 -25  29   0      118.27      111.92    116.63 o 
 -22  29   0        1.22     -117.49    136.10 o 
 -19  29   0      151.99      -84.86    137.34 o 
 -16  29   0     1108.84      645.72    142.69 o 
 -13  29   0      441.85      461.77    144.29 o 
 -10  29   0     2551.46     2583.69    177.57 o 
  -7  29   0       24.64     -132.21    137.92 o 
  -4  29   0       83.42     -126.26    171.60 o 
  -1  29   0      717.26      768.78    163.47 o 
 -27  30   0       62.30       47.08    134.86 o 
 -24  30   0        2.48       87.36    255.84 o 
 -21  30   0      636.88      528.54    160.42 o 
 -18  30   0      346.74      391.45    137.01 o 
 -15  30   0      689.46      589.06    155.64 o 
 -12  30   0     1787.36     1769.14    177.57 o 
  -9  30   0       42.72     -124.61    124.61 o 
  -6  30   0     4482.51     4490.54    236.21 o 
  -3  30   0     1096.68     1064.88    184.70 o 
   0  30   0      209.36      -50.99    154.01 o 
 -29  31   0     1799.27     1728.50    380.64 o 
 -26  31   0       26.06     -262.08    262.08 o 
 -23  31   0      427.71      285.73    156.80 o 
 -20  31   0     1224.51     1119.79    169.14 o 
 -17  31   0     2032.97     2237.11    583.45 o 
 -14  31   0      211.77      -34.56    137.34 o 
 -11  31   0      471.06      755.05    180.96 o 
  -8  31   0       22.02     -119.57    119.57 o 
  -5  31   0      305.79      177.22    155.76 o 
  -2  31   0     1068.99     1096.08    173.37 o 
 -28  32   0      169.45      255.84    318.24 o 
 -25  32   0     2085.56     2346.27    393.12 o 
 -22  32   0      138.64       62.65    163.31 o 
 -19  32   0      949.05      600.05    139.68 o 
 -16  32   0      513.99      451.42    148.35 o 
 -13  32   0      838.35      735.66    168.53 o 
 -10  32   0      535.05      480.49    199.68 o 
  -7  32   0      905.70      982.01    243.36 o 
  -4  32   0        2.26     -148.35    148.35 o 
 -27  33   0      237.23      131.04    312.00 o 
 -24  33   0       21.46      -74.88    274.56 o 
 -21  33   0      633.78      762.16    224.64 o 
 -18  33   0      136.48      154.32    154.67 o 
 -15  33   0        1.53       25.51    134.86 o 
 -12  33   0      101.06      201.24    144.47 o 
  -9  33   0      234.24      411.84    180.96 o 
  -6  33   0      164.16      156.00    133.95 o 
 -26  34   0      211.44     -118.56    299.52 o 
 -23  34   0        4.64     -116.62    166.42 o 
 -20  34   0       22.12       88.86    172.25 o 
 -17  34   0       42.79     -114.92    152.33 o 
 -14  34   0     1363.06     1189.64    196.21 o 
 -11  34   0      783.82      901.18    234.00 o 
  -8  34   0      133.16      561.61    199.68 o 
 -22  35   0       46.64       31.28    168.53 o 
 -19  35   0     1234.64     1139.29    252.72 o 
 -16  35   0      484.31      930.75    243.36 o 
 -13  35   0      191.82       -9.53    141.24 o 
  -1   1   1   251004.89   149543.30   3781.48 o 
  -3   2   1       24.90       32.72      5.87 o 
   0   2   1   512817.06   567125.81   4174.87 o 
  -5   3   1    47084.37    56674.67    442.55 o 
  -2   3   1    73502.97    75881.84    561.78 o 
   1   3   1     2034.72     1594.65     28.21 o 
  -7   4   1    82693.59    71002.48    518.57 o 
  -4   4   1    29870.83    26390.04    259.46 o 
  -1   4   1    53039.34    62103.60    510.41 o 
   2   4   1   102607.06   115460.57    887.19 o 
  -9   5   1      911.15      837.31     22.61 o 
  -6   5   1    99221.38   100934.78    802.06 o 
  -3   5   1    25490.58    21573.99    181.02 o 
   0   5   1   203814.78   210364.16   1604.84 o 
   3   5   1     2861.06     3150.64     40.18 o 
 -11   6   1    12463.36    12320.23    109.00 o 
  -8   6   1       60.15      153.11     24.35 o 
  -5   6   1    67957.67    81465.20    553.41 o 
  -2   6   1    55137.08    57959.64    426.98 o 
   1   6   1   112809.34   139990.84    949.27 o 
   4   6   1    17863.19    19007.13    147.92 o 
 -13   7   1    12645.10    11995.40    112.16 o 
 -10   7   1      219.95      205.11     19.93 o 
  -7   7   1    87518.78    98505.48    702.32 o 
  -4   7   1    41155.77    51438.15    377.56 o 
  -1   7   1   575504.88   607222.19   3702.16 o 
   2   7   1    21509.86    24977.44    188.62 o 
   5   7   1    11663.81    10974.62    100.21 o 
 -15   8   1    13116.84    13405.76    138.74 o 
 -12   8   1   105548.47   100750.03    739.11 o 
  -9   8   1    23637.97    21276.19    166.49 o 
  -6   8   1    24559.12    27532.45    200.87 o 
  -3   8   1     1644.75     3552.92     43.62 o 
   0   8   1   299893.00   350356.81   2227.69 o 
   3   8   1   158576.78   161721.39   1145.53 o 
   6   8   1    37829.68    35857.90    275.97 o 
 -17   9   1     1842.22     1980.06     58.91 o 
 -14   9   1    20705.34    21424.83    199.67 o 
 -11   9   1     4894.05     6454.24     65.37 o 
  -8   9   1       31.06      393.83     40.86 o 
  -5   9   1    11119.69     8993.29     93.76 o 
  -2   9   1    10000.47    12063.62     96.23 o 
   1   9   1    10694.01     9181.76    168.76 o 
   4   9   1    26231.74    23592.81    196.09 o 
   7   9   1    12762.36    13244.14    141.33 o 
 -19  10   1     4705.15     5376.33     98.84 o 
 -16  10   1    15833.45    16520.75    170.19 o 
 -13  10   1      213.64      263.46     30.30 o 
 -10  10   1     4391.64     5155.08     63.07 o 
  -7  10   1    36900.91    34213.43    237.02 o 
  -4  10   1    15708.71    16044.47    127.60 o 
  -1  10   1    17809.63    20306.57    158.55 o 
   2  10   1    13973.47    18218.43    146.63 o 
   5  10   1    83130.16    86222.00    695.46 o 
   8  10   1    25936.23    27723.97    262.76 o 
 -21  11   1      559.36      792.46     59.06 o 
 -18  11   1     9833.88    10112.72    133.86 o 
 -15  11   1     4579.25     3674.36     58.13 o 
 -12  11   1     7177.05     7301.91     80.44 o 
  -9  11   1    50547.16    49314.32    346.20 o 
  -6  11   1    50801.86    53650.11    396.08 o 
  -3  11   1    76725.96    78042.32    705.97 o 
   0  11   1   161102.75   168242.55   1127.39 o 
   3  11   1     2423.83     2366.89     51.50 o 
   6  11   1     3319.28     3424.02     79.25 o 
   9  11   1    44227.79    41831.70    412.93 o 
 -23  12   1     8542.94     9205.75    315.14 o 
 -20  12   1     3510.28     3976.29     81.48 o 
 -17  12   1     1043.95     1233.31     42.27 o 
 -14  12   1   106469.02   108463.38    761.40 o 
 -11  12   1      104.17      138.78     25.24 o 
  -8  12   1    60529.07    67735.20    454.68 o 
  -5  12   1     2828.28     2252.38     36.01 o 
  -2  12   1   149390.92   154044.50   1072.43 o 
   1  12   1    24178.22    26224.41    209.20 o 
   4  12   1    27658.42    26382.47    237.38 o 
   7  12   1     2870.69     2788.76     77.76 o 
  10  12   1     5279.68     5232.01    143.24 o 
 -25  13   1     2783.60     2415.19    155.76 o 
 -22  13   1     6269.54     7028.88    190.00 o 
 -19  13   1    19149.90    18457.04    215.05 o 
 -16  13   1    70157.55    70277.05    581.36 o 
 -13  13   1     2524.26     3091.88     51.48 o 
 -10  13   1   102839.73   105796.53    731.89 o 
  -7  13   1    25603.85    26169.22    201.42 o 
  -4  13   1    16343.63    17091.41    227.68 o 
  -1  13   1    25899.52    23895.97    194.99 o 
   2  13   1     7969.30     7519.45     87.99 o 
   5  13   1     1029.49     1178.16     42.44 o 
   8  13   1       13.08      -13.20     52.98 o 
  11  13   1    10295.25    10388.87    309.94 o 
 -27  14   1     5899.77     5547.35    227.25 o 
 -24  14   1      534.81      594.39    110.55 o 
 -21  14   1     5384.86     5574.86    188.96 o 
 -18  14   1    11776.53    12083.72    154.30 o 
 -15  14   1     6330.46     7151.86    115.05 o 
 -12  14   1     7088.63     8143.05     93.72 o 
  -9  14   1     1573.46     2441.99     54.92 o 
  -6  14   1    47646.50    51300.85    357.61 o 
  -3  14   1    11024.19    10080.23    125.88 o 
   0  14   1   106193.55   106003.53    760.62 o 
   3  14   1      869.17      859.00     47.10 o 
   6  14   1     2718.82     2722.89     91.64 o 
   9  14   1      328.10       99.02     64.99 o 
  12  14   1      271.12      269.94     97.51 o 
 -29  15   1     5342.84     5190.85    237.18 o 
 -26  15   1      564.95      399.36    126.94 o 
 -23  15   1     2145.30     1978.81    174.72 o 
 -20  15   1      352.60      640.03    124.80 o 
 -17  15   1       76.82       13.29     35.05 o 
 -14  15   1       10.56       69.05     33.56 o 
 -11  15   1     1171.69     1592.46     38.22 o 
  -8  15   1    36275.48    33068.10    287.18 o 
  -5  15   1    23075.34    23109.09    197.47 o 
  -2  15   1    12326.82    13505.63    132.52 o 
   1  15   1    11853.92    12403.89    165.42 o 
   4  15   1    25819.91    26750.61    335.58 o 
   7  15   1     1360.54     1473.19    130.36 o 
  10  15   1     5011.36     5305.66    347.49 o 
  13  15   1     1335.83     1896.74    340.08 o 
 -31  16   1      178.60      211.79    139.65 o 
 -28  16   1     1103.98     1133.72    156.92 o 
 -25  16   1      759.99      742.87    113.96 o 
 -22  16   1     1504.34     1441.85    114.69 o 
 -19  16   1    26784.96    27099.08    562.46 o 
 -16  16   1     7915.56     7954.22    108.09 o 
 -13  16   1    61399.97    59497.81    520.08 o 
 -10  16   1     1560.50     1248.91     36.65 o 
  -7  16   1     1690.40     1891.14     42.90 o 
  -4  16   1    12223.25    11105.95    127.97 o 
  -1  16   1      108.33       88.39     31.08 o 
   2  16   1     7407.98     7888.62    143.67 o 
   5  16   1    11492.40    11565.75    210.00 o 
   8  16   1    10033.83    10641.94    226.76 o 
  11  16   1       49.79       34.32    126.94 o 
  14  16   1      433.10      510.78    148.91 o 
 -33  17   1       15.84      181.60    134.86 o 
 -30  17   1       31.94     -106.08    174.72 o 
 -27  17   1     7790.51     8077.97    278.04 o 
 -24  17   1     4616.61     4995.40    190.87 o 
 -21  17   1     7270.44     6596.11    222.72 o 
 -18  17   1     1343.51     1649.10    156.59 o 
 -15  17   1    46603.94    47337.79    428.95 o 
 -12  17   1     6392.51     7509.44     98.87 o 
  -9  17   1    33459.96    33372.92    307.08 o 
  -6  17   1      463.73      445.21     38.02 o 
  -3  17   1      455.49      796.86     58.02 o 
   0  17   1    17355.22    15133.05    243.87 o 
   3  17   1     2565.06     2235.47    150.24 o 
   6  17   1      513.83      533.64     83.40 o 
   9  17   1     4118.22     4086.18    393.12 o 
  12  17   1     2322.08     2240.19    336.96 o 
  15  17   1      128.16      160.29    130.77 o 
 -35  18   1       36.44       25.29    271.44 o 
 -32  18   1     1119.60     1102.46    173.13 o 
 -29  18   1     1249.23     1264.98    161.49 o 
 -26  18   1       46.31      -65.11    106.73 o 
 -23  18   1    14194.53    14030.21    480.49 o 
 -20  18   1      257.94      105.39    118.89 o 
 -17  18   1     7698.70     8120.98    230.29 o 
 -14  18   1     5360.75     5011.94     82.89 o 
 -11  18   1     8903.39     8791.16    112.32 o 
  -8  18   1      516.61      381.13     38.11 o 
  -5  18   1     7818.22     8006.43    117.13 o 
  -2  18   1     1664.15     1565.73     62.35 o 
   1  18   1     8509.97     8380.36    151.71 o 
   4  18   1     2315.70     2099.44    111.81 o 
   7  18   1     3946.09     3348.05    162.43 o 
  10  18   1    10642.30    11979.31    639.61 o 
  13  18   1      187.97       57.74    143.86 o 
  16  18   1      198.83      343.36    287.04 o 
 -34  19   1     1544.42     1766.76    199.35 o 
 -31  19   1      754.37      730.68    159.30 o 
 -28  19   1      255.55      135.50    134.79 o 
 -25  19   1       49.68       -7.46    104.87 o 
 -22  19   1       62.04      -58.87     88.10 o 
 -19  19   1     6116.97     5833.87    257.87 o 
 -16  19   1      167.24      216.72     73.46 o 
 -13  19   1     9786.40    10093.88    149.01 o 
 -10  19   1      872.46      821.08     60.29 o 
  -7  19   1     1073.07      779.41     54.21 o 
  -4  19   1     1311.37     1210.16     49.47 o 
  -1  19   1    10980.87    10669.72    206.43 o 
   2  19   1    14299.34    14066.98    271.64 o 
   5  19   1    17667.46    16882.17    340.47 o 
   8  19   1      756.54     1419.65    315.12 o 
  11  19   1       12.75      -25.26    129.26 o 
  14  19   1     3064.46     3156.45    215.28 o 
 -33  20   1      186.07      341.32    199.68 o 
 -30  20   1      304.04      212.53    193.44 o 
 -27  20   1        7.91      -76.96    126.94 o 
 -24  20   1      797.79      859.44    106.04 o 
 -21  20   1     9076.09     9494.74    337.01 o 
 -18  20   1     6664.79     6558.43    268.72 o 
 -15  20   1    11550.73    11684.08    197.72 o 
 -12  20   1       99.45       89.19     46.53 o 
  -9  20   1    29405.25    30599.36    386.92 o 
  -6  20   1     6720.94     6332.18    313.70 o 
  -3  20   1    14977.22    14266.46    254.25 o 
   0  20   1     6772.70     7069.38    220.13 o 
   3  20   1      862.51      951.21    108.97 o 
   6  20   1     2400.67     2517.68    152.18 o 
   9  20   1     2289.83     2593.39    190.32 o 
  12  20   1       71.00     -108.81    151.08 o 
  15  20   1      719.03      460.52    176.53 o 
 -35  21   1       23.21       80.55    218.40 o 
 -32  21   1      342.25      438.21    145.38 o 
 -29  21   1       11.10       -3.32    129.26 o 
 -26  21   1      799.63      641.05    124.42 o 
 -23  21   1      555.30      558.77    109.10 o 
 -20  21   1      833.73      827.11    152.74 o 
 -17  21   1     8005.66     8043.55    226.53 o 
 -14  21   1    13155.78    12928.75    388.69 o 
 -11  21   1      416.76      538.31     55.58 o 
  -8  21   1      617.62     1070.12    142.32 o 
  -5  21   1    17942.66    19355.83    336.60 o 
  -2  21   1      694.63      995.45    104.85 o 
   1  21   1      351.63      314.90    117.74 o 
   4  21   1      467.45      460.91    106.96 o 
   7  21   1       16.65      -81.85    121.89 o 
  10  21   1       88.41     -126.62    126.62 o 
  13  21   1      305.34      436.40    155.73 o 
 -34  22   1      324.41      432.30    159.66 o 
 -31  22   1      960.08      730.53    167.32 o 
 -28  22   1     2920.97     3070.67    215.55 o 
 -25  22   1      232.69       97.32    116.23 o 
 -22  22   1     1340.23     1352.15    177.68 o 
 -19  22   1     2113.74     2215.23    190.99 o 
 -16  22   1       11.46      -18.19     77.83 o 
 -13  22   1    13313.72    11939.33    201.90 o 
 -10  22   1      213.77      147.59     49.21 o 
  -7  22   1     2958.39     2549.64    128.56 o 
  -4  22   1      769.64      638.01    205.92 o 
  -1  22   1      156.77      241.13    106.73 o 
   2  22   1       29.08      132.43    110.55 o 
   5  22   1      708.84      966.99    105.39 o 
   8  22   1        9.56       29.95    134.99 o 
  11  22   1        5.82      -80.86    153.53 o 
 -33  23   1       91.34       37.70    143.60 o 
 -30  23   1     1310.03     1235.54    227.76 o 
 -27  23   1     1556.78     1400.02    178.34 o 
 -24  23   1     3604.92     4279.80    524.17 o 
 -21  23   1       15.38      -95.47    130.40 o 
 -18  23   1      144.04      -86.21     86.21 o 
 -15  23   1      289.45      176.14     89.07 o 
 -12  23   1    10594.57    10670.08    268.37 o 
  -9  23   1     2448.01     2324.49     99.73 o 
  -6  23   1       72.42      -71.34     89.77 o 
  -3  23   1     1928.21     2225.51    234.00 o 
   0  23   1     1395.15     1670.77    174.72 o 
   3  23   1       40.47        1.72    119.94 o 
   6  23   1     1788.41     1452.10    170.94 o 
   9  23   1      893.01      901.83    156.54 o 
  12  23   1      385.94      275.01    174.31 o 
 -32  24   1     2087.94     2042.98    206.60 o 
 -29  24   1        6.41     -134.99    134.99 o 
 -26  24   1       23.02        0.23    106.08 o 
 -23  24   1      622.30      403.75    161.65 o 
 -20  24   1      589.04      459.93    149.24 o 
 -17  24   1      674.64      529.60     99.30 o 
 -14  24   1     4367.83     4711.90    154.75 o 
 -11  24   1     1285.47     1381.92    116.19 o 
  -8  24   1     3567.11     3418.18    177.72 o 
  -5  24   1      295.36      305.76    116.54 o 
  -2  24   1     1486.97     1315.23    271.44 o 
   1  24   1    14719.72    16727.02    932.89 o 
   4  24   1     1250.31     1466.42    312.00 o 
   7  24   1     1148.75     1870.19    199.68 o 
  10  24   1      953.26      666.71    183.27 o 
 -34  25   1        4.82       39.36    163.92 o 
 -31  25   1      173.53       83.86    265.20 o 
 -28  25   1      202.66      172.03    129.25 o 
 -25  25   1      209.89      -25.26    134.16 o 
 -22  25   1     3722.51     3873.64    254.89 o 
 -19  25   1     1540.28     1542.73    124.47 o 
 -16  25   1     3555.22     3616.49    168.32 o 
 -13  25   1      433.60      304.42     87.22 o 
 -10  25   1     4512.08     5251.56    396.24 o 
  -7  25   1       83.29      -49.92    104.83 o 
  -4  25   1     7555.65     7716.81    275.45 o 
  -1  25   1      842.62      829.42    133.19 o 
   2  25   1      314.71      222.94    143.52 o 
   5  25   1     1282.25     1067.05    318.24 o 
   8  25   1      533.67      567.85    318.24 o 
 -33  26   1      372.97      258.73    173.13 o 
 -30  26   1     1710.32     1790.01    196.21 o 
 -27  26   1     1211.41     1267.81    167.19 o 
 -24  26   1      571.13      439.68    170.56 o 
 -21  26   1       63.93      -28.90    142.95 o 
 -18  26   1    10647.29    10959.64    345.15 o 
 -15  26   1      420.45      413.94     92.97 o 
 -12  26   1      791.25      751.07    131.33 o 
  -9  26   1       29.52     -102.74    102.74 o 
  -6  26   1     4187.20     4332.72    258.96 o 
  -3  26   1     1473.70     1239.24    161.49 o 
   0  26   1      630.42      631.81    153.53 o 
   3  26   1     1072.47     1135.69    318.24 o 
   6  26   1       14.72       -6.24    280.80 o 
 -32  27   1       98.21       -9.36    212.16 o 
 -29  27   1      639.61      322.66    318.24 o 
 -26  27   1      691.99      604.38    133.38 o 
 -23  27   1     2112.39     2159.60    226.44 o 
 -20  27   1       33.81     -108.03    108.03 o 
 -17  27   1       53.33        7.44     93.99 o 
 -14  27   1       14.09     -118.42    118.42 o 
 -11  27   1      487.49      399.46    122.10 o 
  -8  27   1     2010.65     1682.54    283.92 o 
  -5  27   1       35.16      -78.00    110.55 o 
  -2  27   1     1452.48     1303.15    162.50 o 
   1  27   1      214.65      292.61    149.25 o 
   4  27   1      201.23      193.44    280.80 o 
 -31  28   1      204.63      181.95    174.72 o 
 -28  28   1        8.40     -130.33    130.33 o 
 -25  28   1      551.16      339.09    178.34 o 
 -22  28   1      217.79      115.96    158.11 o 
 -19  28   1      223.70       65.11     99.19 o 
 -16  28   1     1876.31     1654.09    169.69 o 
 -13  28   1     1659.69     1729.47    143.32 o 
 -10  28   1     2523.17     2601.32    151.03 o 
  -7  28   1      564.11      446.26    127.55 o 
  -4  28   1     2889.27     3289.00    352.56 o 
  -1  28   1        3.02       69.24    177.84 o 
   2  28   1     1202.18     1141.93    343.20 o 
   5  28   1       42.09       74.88    299.52 o 
 -30  29   1       46.97     -144.47    144.47 o 
 -27  29   1      438.13      289.04    153.08 o 
 -24  29   1        2.66      128.25    164.90 o 
 -21  29   1      372.52      335.40    125.17 o 
 -18  29   1      177.63       48.95    133.90 o 
 -15  29   1       26.12      -68.75    127.92 o 
 -12  29   1     6244.24     5792.44    374.40 o 
  -9  29   1     2041.50     2218.05    184.70 o 
  -6  29   1      809.31      721.43    158.14 o 
  -3  29   1       31.05       98.56    137.95 o 
   0  29   1      932.51     1013.88    176.53 o 
   3  29   1      141.86      199.68    312.00 o 
 -29  30   1      598.87      389.82    277.68 o 
 -26  30   1      122.72      -99.75    148.91 o 
 -23  30   1     2100.91     2695.71    386.88 o 
 -20  30   1      767.31      906.03    209.04 o 
 -17  30   1     4477.15     4257.82    234.00 o 
 -14  30   1      283.18      103.10    139.65 o 
 -11  30   1       90.40      180.64    111.05 o 
  -8  30   1     2216.51     2068.57    166.98 o 
  -5  30   1     1760.53     1576.24    396.24 o 
  -2  30   1       31.53      297.80    159.30 o 
   1  30   1        5.93      -31.20    299.52 o 
 -28  31   1       29.44     -137.03    199.68 o 
 -25  31   1      405.93      318.24    287.04 o 
 -22  31   1        6.93      -81.12    249.60 o 
 -19  31   1      383.79      519.92    158.14 o 
 -16  31   1      362.02      217.12    145.22 o 
 -13  31   1      270.64      -40.28    140.66 o 
 -10  31   1        2.04     -104.10    138.52 o 
  -7  31   1      353.06      277.55    153.53 o 
  -4  31   1      825.99      555.99    168.53 o 
  -1  31   1      141.58      -13.55    177.84 o 
 -27  32   1      454.19      293.28    305.76 o 
 -24  32   1      337.98      243.36    287.04 o 
 -21  32   1       45.36      206.66    180.96 o 
 -18  32   1       20.33       -2.14    156.00 o 
 -15  32   1        8.92       29.64    128.42 o 
 -12  32   1     1151.74     1059.95    168.48 o 
  -9  32   1       27.37      104.00    117.21 o 
  -6  32   1      836.20      692.36    182.31 o 
  -3  32   1      499.88      754.46    165.30 o 
 -26  33   1       78.04     -137.28    287.04 o 
 -23  33   1       68.06      143.52    287.04 o 
 -20  33   1      311.04       40.00    155.64 o 
 -17  33   1     1024.15     1126.64    176.53 o 
 -14  33   1       15.61       51.61    156.00 o 
 -11  33   1      903.95      824.14    184.70 o 
  -8  33   1       39.56       62.73    156.80 o 
  -5  33   1      334.17      210.16    161.48 o 
 -25  34   1      720.88      723.85    343.20 o 
 -22  34   1      126.69       92.68    346.32 o 
 -19  34   1      814.27      727.21    177.72 o 
 -16  34   1       34.42       11.23    155.76 o 
 -13  34   1     2442.41     2554.31    208.68 o 
 -10  34   1      145.77      105.72    135.64 o 
 -21  35   1      408.31      -49.03    157.80 o 
 -18  35   1      102.23      -19.97    170.62 o 
 -15  35   1       20.34      -88.07    171.60 o 
 -12  35   1      139.01      -65.60    163.92 o 
   0   1   2     7456.50     7028.44     61.18 o 
  -2   2   2   119680.18   114811.47   1156.11 o 
   1   2   2     1706.54     1917.65     24.51 o 
  -4   3   2     2054.86     2145.51     45.30 o 
  -1   3   2    63943.20    57397.22    409.61 o 
   2   3   2    47352.04    45066.96    339.35 o 
  -6   4   2    15042.97    17169.48    138.76 o 
  -3   4   2     4591.81     5418.89     55.61 o 
   0   4   2    45946.09    56204.19    398.94 o 
   3   4   2    43289.45    44788.48    308.84 o 
  -8   5   2    33431.39    33758.77    260.77 o 
  -5   5   2    33097.60    25900.94    250.43 o 
  -2   5   2     1805.05     3690.61     34.18 o 
   1   5   2    76073.70    69310.66    453.23 o 
   4   5   2     2465.99     2442.63     37.95 o 
 -10   6   2     8354.34     8348.83     86.81 o 
  -7   6   2    44124.01    42452.98    335.21 o 
  -4   6   2   101018.76    89795.40    566.33 o 
  -1   6   2   395866.72   425909.81   2729.08 o 
   2   6   2       49.25       70.09     15.63 o 
   5   6   2    41395.49    41244.23    304.36 o 
 -12   7   2    51306.88    47945.21    349.62 o 
  -9   7   2    31228.10    33072.54    289.59 o 
  -6   7   2     1246.46     2078.51     32.14 o 
  -3   7   2    20420.78    18442.90    131.14 o 
   0   7   2    78511.41    82704.70    547.91 o 
   3   7   2      570.88      872.86     23.55 o 
   6   7   2      662.71      585.57     27.12 o 
 -14   8   2     2613.95     2681.39     45.21 o 
 -11   8   2     5867.46     5015.09     69.91 o 
  -8   8   2     4658.34     5858.66     68.11 o 
  -5   8   2     2768.61     4415.38     44.30 o 
  -2   8   2   106185.93   114030.02    707.28 o 
   1   8   2     2556.14     2296.58     36.21 o 
   4   8   2     1259.28     1450.03     34.83 o 
   7   8   2    10843.47    10084.47    116.74 o 
 -16   9   2     4227.10     4654.91     76.71 o 
 -13   9   2       74.33      114.99     24.76 o 
 -10   9   2    37972.22    36298.31    283.55 o 
  -7   9   2    10477.75    10620.82    118.74 o 
  -4   9   2    20228.81    17583.97    120.21 o 
  -1   9   2   332186.22   336804.00   2096.70 o 
   2   9   2    90937.34    88816.59    620.31 o 
   5   9   2     2848.53     2566.26     47.72 o 
   8   9   2        2.44        8.67     31.46 o 
 -18  10   2     1386.60     1689.76     52.04 o 
 -15  10   2    23989.73    22959.18    219.48 o 
 -12  10   2    40274.12    38792.80    279.60 o 
  -9  10   2     8933.78     9810.06    101.42 o 
  -6  10   2   124292.27   129253.58    805.98 o 
  -3  10   2     2041.93     1683.27     32.74 o 
   0  10   2    39169.55    38319.35    278.91 o 
   3  10   2    14630.03    13330.74    122.27 o 
   6  10   2    35258.95    32698.21    270.91 o 
   9  10   2     1932.72     1686.07     60.07 o 
 -20  11   2    23959.39    22832.97    339.94 o 
 -17  11   2     7425.77     6509.35    101.60 o 
 -14  11   2    39903.39    41793.57    299.60 o 
 -11  11   2      159.84      186.46     22.18 o 
  -8  11   2   120935.98   124973.58    811.81 o 
  -5  11   2      233.38      436.25     26.43 o 
  -2  11   2    62995.63    58440.67    384.83 o 
   1  11   2    10855.93    10753.58     97.62 o 
   4  11   2    13977.93    15315.86    146.07 o 
   7  11   2     5759.16     5539.27     86.73 o 
  10  11   2     3291.79     3385.95    145.91 o 
 -22  12   2     2056.85     2180.70    112.47 o 
 -19  12   2     3925.03     3756.62     92.14 o 
 -16  12   2    57493.19    56159.32    470.42 o 
 -13  12   2    23842.45    25420.40    197.57 o 
 -10  12   2     7328.97     7071.76     79.51 o 
  -7  12   2     5384.18     5593.76     58.92 o 
  -4  12   2     1481.88     2337.38     39.04 o 
  -1  12   2    25366.64    25668.46    183.06 o 
   2  12   2      116.75       64.16     28.08 o 
   5  12   2     1584.98     1718.60     47.83 o 
   8  12   2     7043.62     6907.79    116.85 o 
  11  12   2      379.78      191.92     79.78 o 
 -24  13   2    13809.21    13812.79    350.83 o 
 -21  13   2     7833.33     8201.87    257.76 o 
 -18  13   2      260.51      248.45     38.26 o 
 -15  13   2       20.24        8.09     27.84 o 
 -12  13   2     9691.63    10585.13    111.27 o 
  -9  13   2     3992.66     4388.74     78.89 o 
  -6  13   2    28694.39    29277.47    200.81 o 
  -3  13   2    19816.72    18588.20    141.73 o 
   0  13   2   139889.59   146092.64    924.98 o 
   3  13   2      278.16      325.57     31.42 o 
   6  13   2     2128.89     2292.58     64.38 o 
   9  13   2    10683.97     9599.52    436.81 o 
  12  13   2    16191.59    15425.79    430.56 o 
 -26  14   2     1847.24     1922.54    147.41 o 
 -23  14   2     2934.24     2775.34    163.92 o 
 -20  14   2      157.51      201.36     59.72 o 
 -17  14   2       95.45      139.36     41.36 o 
 -14  14   2    18386.97    18467.95    183.88 o 
 -11  14   2    12201.03    11605.84    118.61 o 
  -8  14   2     3120.76     2817.39     41.45 o 
  -5  14   2      387.41      489.17     32.18 o 
  -2  14   2    89251.09    84359.49    588.25 o 
   1  14   2       31.63      129.73     27.80 o 
   4  14   2     4073.73     3662.49     74.71 o 
   7  14   2      349.79      468.13     62.20 o 
  10  14   2       29.88      -26.21    107.95 o 
  13  14   2     5653.03     5777.87    327.60 o 
 -28  15   2      267.83      344.10    134.79 o 
 -25  15   2     8244.25     8520.61    614.65 o 
 -22  15   2      670.38      585.64    103.50 o 
 -19  15   2    26508.75    25030.03    533.85 o 
 -16  15   2     6531.63     6344.93    104.41 o 
 -13  15   2    35607.09    34506.46    329.93 o 
 -10  15   2    10451.96     8906.05     92.45 o 
  -7  15   2    31362.79    30277.22    229.25 o 
  -4  15   2      432.92      407.71     44.95 o 
  -1  15   2    58467.73    64630.38    477.18 o 
   2  15   2    23290.58    22150.03    235.84 o 
   5  15   2       12.26      -37.83     40.48 o 
   8  15   2     2212.53     2070.38    143.14 o 
  11  15   2      301.93      444.13    114.23 o 
  14  15   2       19.32       -6.56    127.44 o 
 -30  16   2     1278.24     1450.07    171.90 o 
 -27  16   2     3222.85     3691.82    187.20 o 
 -24  16   2       84.81      145.76    109.56 o 
 -21  16   2    27820.82    24792.04    546.92 o 
 -18  16   2      584.08      528.99    125.23 o 
 -15  16   2    18387.92    16599.54    179.23 o 
 -12  16   2     4696.95     4316.78     72.75 o 
  -9  16   2       95.92      105.86     25.18 o 
  -6  16   2    17884.41    17645.96    169.74 o 
  -3  16   2      224.94      391.35     36.08 o 
   0  16   2     1280.14     1291.02     48.57 o 
   3  16   2     3815.04     3580.79    100.32 o 
   6  16   2     2550.38     2626.31    119.11 o 
   9  16   2       99.46      307.47     92.13 o 
  12  16   2     1555.33     2238.18    271.62 o 
  15  16   2        4.08      -83.32    171.60 o 
 -32  17   2      421.28      219.17    153.53 o 
 -29  17   2     6517.85     7633.22    948.49 o 
 -26  17   2     3783.51     4381.83    184.59 o 
 -23  17   2     3994.26     4028.91    411.84 o 
 -20  17   2      608.44      579.81    136.57 o 
 -17  17   2     6553.75     6366.52    174.56 o 
 -14  17   2     2664.45     2606.53     81.37 o 
 -11  17   2       15.20      -20.28     32.22 o 
  -8  17   2       70.99       11.41     27.11 o 
  -5  17   2     7866.34     7142.13     91.04 o 
  -2  17   2      246.39      103.24     38.99 o 
   1  17   2     3970.43     3849.12    100.86 o 
   4  17   2     5650.40     6068.15    178.09 o 
   7  17   2     8878.14     8722.62    248.01 o 
  10  17   2      512.55      499.03    113.72 o 
  13  17   2      459.54      377.61    149.76 o 
  16  17   2     1648.13     1299.26    265.20 o 
 -34  18   2      437.80      350.98    171.90 o 
 -31  18   2       17.66      -21.50    139.32 o 
 -28  18   2       84.31      -89.94    162.24 o 
 -25  18   2     6597.12     6532.13    239.88 o 
 -22  18   2     2094.03     2077.24    189.12 o 
 -19  18   2     1072.68     1250.16    154.24 o 
 -16  18   2     3723.02     3612.72    313.21 o 
 -13  18   2     2662.62     2530.99     79.54 o 
 -10  18   2     1932.34     1952.47     53.36 o 
  -7  18   2     1914.06     1865.09     51.77 o 
  -4  18   2    14593.25    14761.52    168.42 o 
  -1  18   2    19118.36    18904.70    210.49 o 
   2  18   2    11005.63    11478.77    242.79 o 
   5  18   2      996.35     1187.14     92.30 o 
   8  18   2    18078.79    17965.48    448.29 o 
  11  18   2     3508.65     3551.31    249.60 o 
  14  18   2      272.68      130.15    149.76 o 
  17  18   2       24.82     -155.76    155.76 o 
 -33  19   2       85.00      318.24    187.20 o 
 -30  19   2      129.34      179.94    258.96 o 
 -27  19   2       88.62      -64.78    111.49 o 
 -24  19   2     6623.84     6701.63    424.32 o 
 -21  19   2      449.52      317.06    138.94 o 
 -18  19   2      358.40      240.13    123.31 o 
 -15  19   2    31051.52    28285.46    573.73 o 
 -12  19   2     5379.78     5723.21    105.92 o 
  -9  19   2    12176.92    12882.82    143.70 o 
  -6  19   2      149.60       65.38     44.76 o 
  -3  19   2    17034.73    15680.46    220.21 o 
   0  19   2    21052.54    21769.27    313.63 o 
   3  19   2    17944.29    17320.56    399.00 o 
   6  19   2     1866.02     1342.13    130.77 o 
   9  19   2      144.06      340.29    118.81 o 
  12  19   2      261.56      368.73    149.76 o 
  15  19   2      654.62      441.47    174.31 o 
 -35  20   2      201.95      202.39    176.47 o 
 -32  20   2      381.20      251.84    180.96 o 
 -29  20   2      882.64     1089.44    146.09 o 
 -26  20   2     2970.12     3011.11    383.76 o 
 -23  20   2     2594.08     2518.56    293.28 o 
 -20  20   2    24323.53    23840.27    742.57 o 
 -17  20   2     2962.07     2827.85    193.54 o 
 -14  20   2     3924.42     3941.77    118.83 o 
 -11  20   2    16752.74    15556.16    204.18 o 
  -8  20   2     6192.93     6011.15    165.87 o 
  -5  20   2     3396.22     3988.18    124.30 o 
  -2  20   2     3358.62     3353.06    162.75 o 
   1  20   2       91.13       89.28     70.69 o 
   4  20   2     4170.97     4866.98    583.45 o 
   7  20   2      707.67      836.40    143.60 o 
  10  20   2      351.93      251.71    152.90 o 
  13  20   2      513.26       86.24    218.40 o 
 -34  21   2     1633.84     1747.22    212.16 o 
 -31  21   2       38.69      -75.87    237.12 o 
 -28  21   2     2346.64     2869.54    402.48 o 
 -25  21   2       29.58       -5.53    106.73 o 
 -22  21   2     4661.35     4215.64    249.04 o 
 -19  21   2     5141.02     5525.43    259.88 o 
 -16  21   2     3963.51     3697.72    137.54 o 
 -13  21   2     1035.35     1040.53     77.79 o 
 -10  21   2       69.32      -26.47     47.42 o 
  -7  21   2      447.55      560.24     57.75 o 
  -4  21   2      116.42        8.75     60.20 o 
  -1  21   2    24915.21    24209.40    437.81 o 
   2  21   2      547.96      423.40     90.32 o 
   5  21   2      708.51      688.46    140.71 o 
   8  21   2      239.99      108.32    141.93 o 
  11  21   2       20.90     -140.71    140.71 o 
  14  21   2     1185.67     1414.01    174.12 o 
 -33  22   2       96.34      -14.99    199.68 o 
 -30  22   2     1726.26     1341.39    180.08 o 
 -27  22   2      257.80       43.90    105.47 o 
 -24  22   2      494.51      475.76    163.08 o 
 -21  22   2      116.47      -42.85    131.49 o 
 -18  22   2     3921.62     3687.69    346.32 o 
 -15  22   2       69.56       58.77     79.91 o 
 -12  22   2     2637.86     2406.25     97.80 o 
  -9  22   2     6160.57     6659.71    134.24 o 
  -6  22   2     9570.66     9104.87    607.96 o 
  -3  22   2     1331.03     1316.63    111.05 o 
   0  22   2     3964.06     4136.23    205.92 o 
   3  22   2     2324.66     2613.35    139.43 o 
   6  22   2      102.05      409.11    240.24 o 
   9  22   2      444.69      439.97    162.73 o 
  12  22   2      320.08      106.69    170.80 o 
 -35  23   2       19.03      -99.84    205.92 o 
 -32  23   2       22.52      -12.18    302.64 o 
 -29  23   2     1333.64     1824.03    193.44 o 
 -26  23   2        1.90     -134.16    134.16 o 
 -23  23   2      665.35      644.46    167.50 o 
 -20  23   2     5716.62     5664.57    421.20 o 
 -17  23   2      629.97      416.06    160.79 o 
 -14  23   2    21387.22    21583.73    423.43 o 
 -11  23   2      269.62      230.95     79.51 o 
  -8  23   2        7.93        0.05     70.05 o 
  -5  23   2     4085.73     4561.69    307.35 o 
  -2  23   2      823.78      783.25    249.60 o 
   1  23   2     1578.13     1722.51    327.60 o 
   4  23   2     1795.56     1755.48    221.52 o 
   7  23   2     1714.84     1474.27    185.83 o 
  10  23   2       82.07      -60.95    190.32 o 
 -34  24   2      104.39     -164.74    164.74 o 
 -31  24   2        4.65      -95.45    151.08 o 
 -28  24   2     1742.02     2257.34    196.56 o 
 -25  24   2     4074.07     4268.84    461.77 o 
 -22  24   2      595.91      436.89    308.88 o 
 -19  24   2      395.77      299.62    140.99 o 
 -16  24   2     8108.33     8352.88    387.68 o 
 -13  24   2     7768.13     8753.16    413.69 o 
 -10  24   2    15024.61    15886.81    283.07 o 
  -7  24   2      463.45      555.85     95.85 o 
  -4  24   2     3158.15     3100.33    169.14 o 
  -1  24   2     7863.40     7568.99    252.28 o 
   2  24   2     2065.42     2460.71    427.44 o 
   5  24   2        4.13      150.05    138.52 o 
   8  24   2       13.45     -133.36    215.28 o 
 -33  25   2     1301.99     1619.39    268.32 o 
 -30  25   2       86.82       23.88    141.72 o 
 -27  25   2      454.79      489.38    234.00 o 
 -24  25   2     5361.88     6090.48    317.33 o 
 -21  25   2     1189.15     1060.85    180.26 o 
 -18  25   2      236.43      144.49     96.82 o 
 -15  25   2      651.48      415.71    100.35 o 
 -12  25   2       95.67      -10.37    104.92 o 
  -9  25   2     1035.81     1019.38     93.31 o 
  -6  25   2      322.39      341.89    121.12 o 
  -3  25   2      561.07      799.23    123.62 o 
   0  25   2     2579.83     2571.72    174.81 o 
   3  25   2      481.15      393.12    268.32 o 
   6  25   2      176.85      218.06    153.53 o 
   9  25   2     2218.69     2392.37    196.52 o 
 -32  26   2      649.05      623.86    180.08 o 
 -29  26   2     1435.47     1400.58    287.04 o 
 -26  26   2       72.22     -157.20    157.20 o 
 -23  26   2      443.80      416.06    175.83 o 
 -20  26   2      390.45      380.39    159.92 o 
 -17  26   2     1244.97     1066.10    126.69 o 
 -14  26   2     3479.15     3250.14    201.72 o 
 -11  26   2      183.84      -44.18    101.09 o 
  -8  26   2      251.28      194.30     98.64 o 
  -5  26   2      861.02      894.17    125.17 o 
  -2  26   2       38.12       84.13    193.44 o 
   1  26   2     5302.26     6017.10    549.13 o 
   4  26   2     1331.12     1098.25    318.24 o 
   7  26   2      197.20      118.56    299.52 o 
 -31  27   2        8.21      -67.39    155.76 o 
 -28  27   2       36.52       -6.64    120.97 o 
 -25  27   2      503.67      334.53    180.26 o 
 -22  27   2     1383.44     1004.85    191.60 o 
 -19  27   2     5068.85     5204.38    225.07 o 
 -16  27   2     2479.60     2361.08    150.56 o 
 -13  27   2      185.22      199.05    120.95 o 
 -10  27   2     4463.96     4933.65    483.61 o 
  -7  27   2     5069.88     5587.00    239.62 o 
  -4  27   2     5215.98     5935.71    261.78 o 
  -1  27   2      786.07      734.26    147.41 o 
   2  27   2      488.85      411.84    287.04 o 
   5  27   2      187.16       -6.24    299.52 o 
 -33  28   2       26.83      -96.96    161.48 o 
 -30  28   2        0.10      -76.93    199.68 o 
 -27  28   2     1261.65     1024.12    368.16 o 
 -24  28   2       25.12      -83.67    166.11 o 
 -21  28   2     1195.33     1229.78    201.68 o 
 -18  28   2     6634.87     6896.62    209.20 o 
 -15  28   2     7061.09     7523.95    263.64 o 
 -12  28   2     2661.96     2479.98    188.96 o 
  -9  28   2      444.26      323.36    122.78 o 
  -6  28   2     4195.14     5030.77    215.43 o 
  -3  28   2      274.03      154.72    140.71 o 
   0  28   2       11.13       -7.31    212.16 o 
   3  28   2        0.93     -131.04    274.56 o 
 -32  29   2       23.82       27.55    170.80 o 
 -29  29   2     1949.39     2089.50    216.84 o 
 -26  29   2       33.87     -109.95    172.25 o 
 -23  29   2     1893.13     1766.67    225.67 o 
 -20  29   2      890.15      704.05    176.71 o 
 -17  29   2     1544.52     1337.35    169.69 o 
 -14  29   2     6887.92     7211.13    489.85 o 
 -11  29   2      917.66      845.62    156.92 o 
  -8  29   2      294.17      229.20    120.97 o 
  -5  29   2       89.31       87.75    162.24 o 
  -2  29   2       25.01       60.07    180.96 o 
   1  29   2      104.79     -199.68    274.56 o 
 -31  30   2      136.53     -113.48    169.69 o 
 -28  30   2       37.18     -137.95    137.95 o 
 -25  30   2     1801.62     1982.33    244.14 o 
 -22  30   2       89.74       31.20    166.11 o 
 -19  30   2       70.01      233.58    137.01 o 
 -16  30   2      428.66      588.32    144.47 o 
 -13  30   2     1071.00     1134.51    134.50 o 
 -10  30   2       36.12      -92.47    140.66 o 
  -7  30   2      318.70      182.27    193.44 o 
  -4  30   2     1056.92     1561.02    181.18 o 
  -1  30   2        2.64      199.68    287.04 o 
 -30  31   2      157.64       56.08    154.89 o 
 -27  31   2        0.16     -113.37    182.12 o 
 -24  31   2      409.99      366.94    191.90 o 
 -21  31   2      116.63     -124.80    249.60 o 
 -18  31   2      238.86       99.03    144.29 o 
 -15  31   2      161.15      158.11    145.22 o 
 -12  31   2      187.35      250.93    133.19 o 
  -9  31   2     1379.50     1532.05    162.91 o 
  -6  31   2        7.60     -196.56    196.56 o 
  -3  31   2       55.11       97.47    146.42 o 
 -29  32   2       16.46     -169.28    169.28 o 
 -26  32   2      125.10      -68.64    293.28 o 
 -23  32   2      736.82      686.41    318.24 o 
 -20  32   2        9.33      -93.13    165.36 o 
 -17  32   2     1895.89     1837.75    180.96 o 
 -14  32   2     1347.85     1598.84    191.57 o 
 -11  32   2     1437.70     1748.75    196.21 o 
  -8  32   2      723.42      819.43    153.16 o 
  -5  32   2     2127.88     2326.36    206.00 o 
 -28  33   2      241.93      293.28    324.48 o 
 -25  33   2        7.32        6.24    293.28 o 
 -22  33   2        0.47     -143.52    262.08 o 
 -19  33   2     1991.03     1848.83    206.60 o 
 -16  33   2       33.81      108.78    134.05 o 
 -13  33   2       89.59     -138.84    138.84 o 
 -10  33   2        1.47     -117.21    117.21 o 
  -7  33   2      223.72       26.21    155.76 o 
 -24  34   2     1061.95     1060.81    355.68 o 
 -21  34   2        2.14     -255.84    262.08 o 
 -18  34   2        8.80       26.62    171.60 o 
 -15  34   2      860.12      950.18    187.20 o 
 -12  34   2       78.55       93.10    224.64 o 
  -9  34   2       18.49      -47.73    149.25 o 
 -23  35   2      107.46      -12.48    299.52 o 
 -20  35   2       23.35       21.02    180.96 o 
 -17  35   2        9.94       37.44    167.32 o 
 -14  35   2      531.93      250.47    308.88 o 
   0   0   3    63084.26    58808.02    849.32 o 
   1   1   3   110802.65   100409.57    828.19 o 
  -1   2   3    84682.44    85004.44    662.46 o 
   2   2   3    20012.77    19180.36    144.07 o 
  -3   3   3      118.04      148.39     16.52 o 
   0   3   3    88295.80    77604.46    568.44 o 
   3   3   3   142412.63   140147.22    960.17 o 
  -5   4   3    65651.62    59655.46    520.18 o 
  -2   4   3     4122.75     2226.79     26.70 o 
   1   4   3    82503.00    88441.08    612.29 o 
   4   4   3    82449.03    92263.58    646.80 o 
  -7   5   3    95742.35    91270.19    782.70 o 
  -4   5   3     1601.23     3422.16     43.75 o 
  -1   5   3    33624.18    33161.79    221.43 o 
   2   5   3    30795.73    27122.75    196.34 o 
   5   5   3    23139.68    19309.94    150.90 o 
  -9   6   3    57355.57    61396.63    454.12 o 
  -6   6   3    69959.67    68158.73    629.23 o 
  -3   6   3     8968.12     5386.28     47.38 o 
   0   6   3     2484.00     4933.54     45.21 o 
   3   6   3     4841.38     4373.79     49.14 o 
   6   6   3    10852.67    11342.37     96.63 o 
 -11   7   3     5434.28     5673.62     64.65 o 
  -8   7   3      812.66     1195.47     59.26 o 
  -5   7   3    42487.38    39713.47    287.54 o 
  -2   7   3    24086.06    24019.17    153.70 o 
   1   7   3    28943.08    28389.99    202.42 o 
   4   7   3      387.36      598.68     22.52 o 
   7   7   3    24774.72    25554.20    197.74 o 
 -13   8   3     5361.21     5955.00     65.56 o 
 -10   8   3      233.56      236.77     20.68 o 
  -7   8   3     2997.80     2565.15     39.60 o 
  -4   8   3    16339.13    14045.05    101.07 o 
  -1   8   3    29734.10    33389.51    224.31 o 
   2   8   3    25727.83    30548.68    227.67 o 
   5   8   3     4092.96     2603.14     44.10 o 
   8   8   3      271.81      297.94     34.30 o 
 -15   9   3      422.14      292.59     31.93 o 
 -12   9   3    78020.20    66340.73    506.11 o 
  -9   9   3     4902.33     4800.76     57.44 o 
  -6   9   3    56125.84    59807.89    425.08 o 
  -3   9   3    23165.28    25049.85    168.64 o 
   0   9   3    49571.42    45023.66    314.72 o 
   3   9   3     4140.07     3509.93     49.01 o 
   6   9   3     1829.74     2091.13     48.10 o 
   9   9   3    24458.17    23299.30    226.50 o 
 -17  10   3      682.15      599.89     41.19 o 
 -14  10   3    71603.01    66903.20    524.06 o 
 -11  10   3     5556.74     5115.35     57.89 o 
  -8  10   3   161425.42   150578.98   1091.46 o 
  -5  10   3     1636.45     2535.81     46.88 o 
  -2  10   3     6622.93     8614.56     73.19 o 
   1  10   3    30762.83    29265.23    224.17 o 
   4  10   3    71010.55    73113.20    524.25 o 
   7  10   3       22.00      -30.65     30.65 o 
  10  10   3     1523.44     1535.39     87.39 o 
 -19  11   3    18150.37    17551.78    278.30 o 
 -16  11   3     4573.41     4747.24     82.31 o 
 -13  11   3     8508.51     8787.17     86.85 o 
 -10  11   3      175.42      203.14     23.01 o 
  -7  11   3     3218.54     3044.36     42.32 o 
  -4  11   3      180.96      602.81     21.88 o 
  -1  11   3     1090.65     1040.09     28.72 o 
   2  11   3    26006.22    26404.92    205.42 o 
   5  11   3      378.83      329.01     32.55 o 
   8  11   3      152.02      135.71     41.91 o 
  11  11   3    16073.66    15890.36    547.88 o 
 -21  12   3     3102.32     3057.81    145.30 o 
 -18  12   3      420.01      306.03     59.43 o 
 -15  12   3     8561.50    10373.17    101.76 o 
 -12  12   3    20521.21    19770.60    165.75 o 
  -9  12   3    11414.67    12038.07    109.90 o 
  -6  12   3    74142.45    78864.88    505.67 o 
  -3  12   3      692.47      782.11     32.50 o 
   0  12   3    27505.85    28563.28    215.23 o 
   3  12   3       37.18      157.85     29.67 o 
   6  12   3    20032.84    20156.06    191.68 o 
   9  12   3      956.16      831.75    137.83 o 
  12  12   3     3553.35     3672.99    499.21 o 
 -23  13   3        0.30      -52.52    115.44 o 
 -20  13   3     2423.36     2488.98    184.69 o 
 -17  13   3     3929.99     3443.29     96.37 o 
 -14  13   3     1527.27     1989.79     54.33 o 
 -11  13   3       81.50       50.34     22.04 o 
  -8  13   3    73142.51    68420.90    444.09 o 
  -5  13   3    10445.78    10183.57     85.18 o 
  -2  13   3    49691.20    51475.95    334.64 o 
   1  13   3     6230.37     6709.30     88.64 o 
   4  13   3     4599.76     4349.65     75.00 o 
   7  13   3       38.33      -49.88     49.88 o 
  10  13   3    10408.80     9831.13    361.92 o 
  13  13   3     2101.76     1517.57    168.48 o 
 -25  14   3     8870.09     8482.12    290.82 o 
 -22  14   3      217.17      134.10    104.87 o 
 -19  14   3     3401.64     3437.46    131.17 o 
 -16  14   3    10001.57     9062.28    118.94 o 
 -13  14   3    42131.50    39480.18    324.04 o 
 -10  14   3       20.74       11.18     22.88 o 
  -7  14   3     7136.80     7332.04     79.69 o 
  -4  14   3    31279.25    30462.31    224.12 o 
  -1  14   3    20291.66    21418.98    164.41 o 
   2  14   3     1740.25     2176.06     64.27 o 
   5  14   3     1975.98     2098.44     65.25 o 
   8  14   3      128.65      167.13     91.52 o 
  11  14   3     5525.32     5506.63    443.05 o 
  14  14   3        5.22        4.37    128.88 o 
 -27  15   3     6957.62     7314.06    433.69 o 
 -24  15   3     2513.78     2919.07    184.08 o 
 -21  15   3    10320.82     9947.47    235.44 o 
 -18  15   3     1176.11     1233.76     91.74 o 
 -15  15   3      278.49      193.83     35.08 o 
 -12  15   3    18445.53    19099.87    185.85 o 
  -9  15   3     3968.17     3582.66     53.50 o 
  -6  15   3     1175.88     1497.74     36.57 o 
  -3  15   3     3987.07     4841.72     64.24 o 
   0  15   3      625.15      694.57     41.31 o 
   3  15   3     1707.46     1944.43     68.05 o 
   6  15   3     3947.93     3679.70    126.34 o 
   9  15   3       31.22       16.05    177.84 o 
  12  15   3     5878.58     6345.22    502.33 o 
  15  15   3      186.02     -113.24    130.24 o 
 -29  16   3      571.28      314.68    149.76 o 
 -26  16   3      359.69      296.40    113.96 o 
 -23  16   3     5697.00     4803.38    205.48 o 
 -20  16   3      155.20        3.27     75.24 o 
 -17  16   3     1189.44     1036.29     92.13 o 
 -14  16   3     7048.37     7034.78    117.95 o 
 -11  16   3    11393.02    11164.49    127.92 o 
  -8  16   3     6805.75     7069.05     87.77 o 
  -5  16   3     5754.72     6649.86     89.28 o 
  -2  16   3    20549.17    18982.85    188.19 o 
   1  16   3     8952.95     8901.20    120.15 o 
   4  16   3      224.83      115.41     48.82 o 
   7  16   3      389.04      368.90    101.09 o 
  10  16   3     5995.62     5401.70    228.50 o 
  13  16   3       54.40      -56.78    271.44 o 
  16  16   3     1934.96     2121.62    224.64 o 
 -31  17   3      158.95       11.90    137.34 o 
 -28  17   3      110.60       26.84    132.74 o 
 -25  17   3       86.65        5.49    119.94 o 
 -22  17   3     4632.40     4262.93    265.20 o 
 -19  17   3     1898.84     2337.92    182.76 o 
 -16  17   3      673.68      680.89     61.06 o 
 -13  17   3     7765.80     7888.55    139.31 o 
 -10  17   3     1059.09     1121.09     41.51 o 
  -7  17   3    17813.55    18543.44    170.20 o 
  -4  17   3     1830.48     2024.72     51.93 o 
  -1  17   3      279.57      695.09     47.85 o 
   2  17   3     6694.74     7023.91    134.81 o 
   5  17   3     8591.52     8249.81    186.44 o 
   8  17   3      160.62      182.74    102.15 o 
  11  17   3      108.09      -26.37    108.79 o 
  14  17   3      115.19      233.78    146.42 o 
  17  17   3      182.80      187.52    169.28 o 
 -33  18   3      181.18      143.52    168.48 o 
 -30  18   3     1390.38     1535.11    168.48 o 
 -27  18   3       51.59      137.81    120.95 o 
 -24  18   3     6817.76     7031.08    249.22 o 
 -21  18   3     9302.43     9808.00    411.84 o 
 -18  18   3     6734.61     6406.23    261.84 o 
 -15  18   3     8028.10     7933.02    231.29 o 
 -12  18   3      340.79      567.17     44.75 o 
  -9  18   3    32356.20    31017.96    258.79 o 
  -6  18   3    16757.85    17661.21    179.07 o 
  -3  18   3    25435.26    24539.82    230.85 o 
   0  18   3     4763.36     4628.82    109.85 o 
   3  18   3    12064.43    11874.56    218.25 o 
   6  18   3     6676.40     7027.76    391.57 o 
   9  18   3     2519.23     2563.48    158.15 o 
  12  18   3      636.20      434.45    135.64 o 
  15  18   3      100.39       10.00    155.64 o 
 -35  19   3       22.19      -76.02    160.42 o 
 -32  19   3      243.11      127.12    139.68 o 
 -29  19   3     2071.00     2104.28    188.12 o 
 -26  19   3    12831.45    12938.52    736.33 o 
 -23  19   3     1780.26     1821.36    265.20 o 
 -20  19   3     1816.84     1862.17    249.60 o 
 -17  19   3    18960.46    17315.35    439.92 o 
 -14  19   3     6873.00     7546.58    271.18 o 
 -11  19   3     1357.23     1201.77     60.13 o 
  -8  19   3      419.70      261.24     40.18 o 
  -5  19   3      363.28      444.96     50.49 o 
  -2  19   3     6407.43     5593.59    101.73 o 
   1  19   3     4420.65     4393.33    132.83 o 
   4  19   3      582.48      733.18     82.01 o 
   7  19   3     3240.20     3234.16    161.59 o 
  10  19   3      176.93      324.32    249.60 o 
  13  19   3       60.92     -137.34    137.34 o 
  16  19   3     1454.68     1291.69    361.92 o 
 -34  20   3      964.41      798.73    224.64 o 
 -31  20   3        2.45      -88.63    131.33 o 
 -28  20   3     3213.82     3002.83    210.10 o 
 -25  20   3     6511.55     5463.75    218.23 o 
 -22  20   3    14449.11    13816.08    424.32 o 
 -19  20   3      198.40      145.08    140.40 o 
 -16  20   3        2.82      -47.12    106.43 o 
 -13  20   3      688.87      862.90     76.90 o 
 -10  20   3    15101.48    16402.20    206.74 o 
  -7  20   3     1222.65     1391.65     70.14 o 
  -4  20   3       88.27      102.40     69.30 o 
  -1  20   3    26259.60    25018.64    354.63 o 
   2  20   3      160.69      -66.07     67.24 o 
   5  20   3        9.54      -84.33     91.93 o 
   8  20   3      723.12      657.24    150.03 o 
  11  20   3     1309.42      982.33    172.89 o 
  14  20   3        0.80      -61.74    161.49 o 
 -33  21   3       38.96      162.96    166.06 o 
 -30  21   3        8.65      121.96    171.60 o 
 -27  21   3      276.49      323.66    145.22 o 
 -24  21   3      540.86      361.92    163.26 o 
 -21  21   3     1552.57     1623.99    185.16 o 
 -18  21   3        0.67      -56.04    114.47 o 
 -15  21   3     5901.44     5514.57    174.74 o 
 -12  21   3    10264.37    10026.95    236.60 o 
  -9  21   3     2434.14     2052.28     88.94 o 
  -6  21   3        2.04      -31.85     50.11 o 
  -3  21   3    13797.45    13403.76    280.90 o 
   0  21   3       87.21      329.64     71.49 o 
   3  21   3     3399.27     3800.51    134.20 o 
   6  21   3      141.54       26.86    123.51 o 
   9  21   3       91.75      -43.23    146.64 o 
  12  21   3      561.92      374.97    305.76 o 
 -35  22   3      587.24      854.89    205.92 o 
 -32  22   3       56.30     -144.29    144.29 o 
 -29  22   3     1237.80     1011.48    174.31 o 
 -26  22   3     2365.98     2405.55    327.60 o 
 -23  22   3     3018.44     2748.66    229.44 o 
 -20  22   3     9631.78     9529.43    361.92 o 
 -17  22   3      787.62      806.99    148.28 o 
 -14  22   3     9560.70     9273.43    529.65 o 
 -11  22   3     7933.61     8144.03    395.82 o 
  -8  22   3     6768.58     7334.16    283.09 o 
  -5  22   3      536.44      346.25     83.75 o 
  -2  22   3     8141.29     8291.29    233.87 o 
   1  22   3     5173.19     5220.06    146.30 o 
   4  22   3       18.07     -226.34    290.16 o 
   7  22   3      917.18      970.21    157.80 o 
  10  22   3      112.14      162.49    159.30 o 
  13  22   3       13.37     -184.43    196.56 o 
 -34  23   3      575.51      512.55    183.53 o 
 -31  23   3     2473.32     2576.57    402.48 o 
 -28  23   3     1165.64     1206.83    174.31 o 
 -25  23   3     3135.75     3438.44    564.73 o 
 -22  23   3     5732.34     5369.34    371.28 o 
 -19  23   3      296.10      295.20    143.35 o 
 -16  23   3     1773.23     1801.96    127.71 o 
 -13  23   3     2165.94     1904.36    145.34 o 
 -10  23   3       41.81      161.65     83.69 o 
  -7  23   3    13648.83    13829.37    251.29 o 
  -4  23   3     1120.06     1075.88     96.40 o 
  -1  23   3       44.84       17.37    115.44 o 
   2  23   3      450.80      564.82    105.84 o 
   5  23   3      926.32     1257.47    166.15 o 
   8  23   3        5.90     -154.37    154.37 o 
  11  23   3      205.21       69.83    165.06 o 
 -33  24   3      316.23      489.68    343.20 o 
 -30  24   3      603.18      317.33    227.76 o 
 -27  24   3     2219.03     2026.96    164.34 o 
 -24  24   3     1136.27     1134.77    200.44 o 
 -21  24   3      220.62       36.48    142.13 o 
 -18  24   3     2604.36     2546.36    365.04 o 
 -15  24   3      115.13      150.01     86.10 o 
 -12  24   3     4235.05     4752.74    187.31 o 
  -9  24   3      716.22      687.53     93.19 o 
  -6  24   3       59.72      -42.02     76.68 o 
  -3  24   3        1.55       88.46    107.35 o 
   0  24   3      418.62      525.33    199.68 o 
   3  24   3      709.67     1122.42    160.42 o 
   6  24   3        7.60      -69.33    155.93 o 
   9  24   3      540.20      516.31    161.36 o 
 -32  25   3       29.98     -123.46    142.69 o 
 -29  25   3        3.40      -98.24    212.16 o 
 -26  25   3     1480.14     1395.89    216.07 o 
 -23  25   3      475.65      330.96    173.91 o 
 -20  25   3     1208.87     1378.37    190.99 o 
 -17  25   3     2291.34     1659.29    343.20 o 
 -14  25   3     2243.29     2640.83    176.80 o 
 -11  25   3      283.96      273.68     98.29 o 
  -8  25   3       77.78      155.85     81.45 o 
  -5  25   3       19.10      -17.47    103.84 o 
  -2  25   3     4203.95     4044.78    188.65 o 
   1  25   3     1239.76     1173.41    153.08 o 
   4  25   3      748.31      721.43    246.48 o 
   7  25   3     1277.34     1173.13    336.96 o 
 -31  26   3      323.14      514.69    161.36 o 
 -28  26   3     1027.64     1285.00    180.08 o 
 -25  26   3     3309.84     3388.00    380.64 o 
 -22  26   3      832.38      859.35    193.54 o 
 -19  26   3      360.37       99.21    151.03 o 
 -16  26   3    14878.94    14895.33    338.80 o 
 -13  26   3      488.62      303.59    106.86 o 
 -10  26   3     6663.11     7398.27    327.41 o 
  -7  26   3       42.56      -42.15     92.84 o 
  -4  26   3     7250.33     7185.14    468.01 o 
  -1  26   3     4532.29     3962.69    221.52 o 
   2  26   3     4110.78     3837.64    418.08 o 
   5  26   3        7.36     -141.72    141.72 o 
 -33  27   3      794.94      514.46    191.45 o 
 -30  27   3        0.96      -56.77    150.03 o 
 -27  27   3     1388.25     1065.95    293.28 o 
 -24  27   3     2940.80     3533.41    302.64 o 
 -21  27   3     6960.10     7354.51    499.21 o 
 -18  27   3     1245.31     1407.80    234.00 o 
 -15  27   3     1677.06     1380.64    152.59 o 
 -12  27   3     5236.89     4861.18    227.94 o 
  -9  27   3     3357.01     3284.38    237.12 o 
  -6  27   3       13.79      -11.39    104.29 o 
  -3  27   3      175.72      292.08    123.62 o 
   0  27   3     1216.85     1404.02    312.00 o 
   3  27   3       26.84     -168.48    262.08 o 
   6  27   3       39.69       49.92    299.52 o 
 -32  28   3        1.42     -158.75    158.75 o 
 -29  28   3     2038.44     2350.27    177.44 o 
 -26  28   3      142.37      177.62    183.91 o 
 -23  28   3     2254.72     1789.38    226.95 o 
 -20  28   3     2862.67     3581.79    411.84 o 
 -17  28   3     5204.20     4825.44    736.33 o 
 -14  28   3        6.66       49.51    101.04 o 
 -11  28   3      676.96      539.91    125.17 o 
  -8  28   3      664.04      605.93    134.86 o 
  -5  28   3      695.26      664.92    118.06 o 
  -2  28   3     3189.97     3189.48    194.27 o 
   1  28   3      307.78      524.17    293.28 o 
   4  28   3      720.39      480.49    324.48 o 
 -31  29   3      317.50      333.45    163.47 o 
 -28  29   3       31.45      270.85    205.92 o 
 -25  29   3     1062.92      745.17    249.60 o 
 -22  29   3      441.25      365.46    182.12 o 
 -19  29   3      272.24      379.84    171.41 o 
 -16  29   3      445.54      749.41    132.23 o 
 -13  29   3       73.31       43.37    121.89 o 
 -10  29   3     1378.16     1079.64    424.32 o 
  -7  29   3      465.04      482.52    140.71 o 
  -4  29   3     1151.81     1505.10    144.48 o 
  -1  29   3      379.20      530.41    293.28 o 
   2  29   3     2025.80     2034.26    386.88 o 
 -30  30   3      249.58      267.19    151.70 o 
 -27  30   3       79.71       61.76    190.99 o 
 -24  30   3      365.20      316.95    191.90 o 
 -21  30   3     1528.45     1589.61    222.96 o 
 -18  30   3       11.91      -78.61    104.59 o 
 -15  30   3     4230.07     4713.70    539.77 o 
 -12  30   3      268.35      286.40    145.22 o 
  -9  30   3      438.96      521.00    158.14 o 
  -6  30   3     1594.38     1634.53    155.11 o 
  -3  30   3     1445.46     1633.71    143.12 o 
   0  30   3      787.76      823.69    330.72 o 
 -29  31   3      913.53     1048.02    197.30 o 
 -26  31   3      762.08      897.35    226.44 o 
 -23  31   3      212.34      397.64    191.60 o 
 -20  31   3        1.99      -24.96    255.84 o 
 -17  31   3      878.95      869.69    173.13 o 
 -14  31   3      992.45     1019.80    134.50 o 
 -11  31   3     1345.60     1741.25    171.78 o 
  -8  31   3       50.22      -48.43    127.55 o 
  -5  31   3      507.18      296.75    147.41 o 
  -2  31   3       58.09     -168.48    274.56 o 
 -28  32   3      195.50      260.11    208.72 o 
 -25  32   3     2123.50     2785.56    279.54 o 
 -22  32   3      775.94      823.69    324.48 o 
 -19  32   3      950.46     1116.97    318.24 o 
 -16  32   3       10.79     -146.64    146.64 o 
 -13  32   3      341.24      278.66    139.68 o 
 -10  32   3        1.33      -45.26    134.05 o 
  -7  32   3      590.53      550.53    154.89 o 
  -4  32   3       59.86      118.56    156.00 o 
 -27  33   3      155.26      -76.13    197.24 o 
 -24  33   3        6.89       62.40    299.52 o 
 -21  33   3      287.05       68.64    287.04 o 
 -18  33   3        6.88      -50.89    151.08 o 
 -15  33   3      178.59       94.10    160.19 o 
 -12  33   3      389.02      424.01    170.62 o 
  -9  33   3      200.73       14.00    152.11 o 
  -6  33   3      129.51      -24.27    147.41 o 
 -23  34   3       12.60     -274.56    274.56 o 
 -20  34   3      240.57      -87.36    280.80 o 
 -17  34   3       65.73     -158.83    158.83 o 
 -14  34   3      319.81      579.75    414.96 o 
 -11  34   3      526.67      398.21    161.36 o 
 -22  35   3       21.53     -218.40    293.28 o 
 -19  35   3      751.41      368.16    318.24 o 
 -16  35   3      467.00      851.03    205.92 o 
 -13  35   3      218.52      135.20    133.95 o 
  -1   1   4   165766.25   177518.94   1207.70 o 
  -3   2   4     1259.90      936.67     42.52 o 
   0   2   4    36534.05    31554.96    240.50 o 
  -5   3   4    35036.29    29923.87    241.19 o 
  -2   3   4    12640.04    12159.87     98.69 o 
   1   3   4    18890.25    15898.64    125.25 o 
  -7   4   4     6016.24     5760.75     65.98 o 
  -4   4   4    15941.10    13971.63    140.61 o 
  -1   4   4    74700.68    70383.42    470.43 o 
   2   4   4    14525.27    10738.74     92.73 o 
  -9   5   4    15688.76    11859.03    114.00 o 
  -6   5   4      667.22     1236.96     45.90 o 
  -3   5   4     2382.07     3098.42     37.18 o 
   0   5   4    30349.96    34640.04    240.97 o 
   3   5   4     7355.27     7644.29     70.32 o 
 -11   6   4    12522.19    12120.63    111.08 o 
  -8   6   4     4525.09     3091.94     59.94 o 
  -5   6   4     6307.67     7041.76     72.54 o 
  -2   6   4     6528.13     4494.25     53.95 o 
   1   6   4     9711.49    10650.73     82.03 o 
   4   6   4      468.84      302.82     28.09 o 
 -13   7   4      164.50      270.73     29.87 o 
 -10   7   4    36883.33    31390.47    298.18 o 
  -7   7   4    19515.09    19305.13    164.55 o 
  -4   7   4      349.04      178.54     13.63 o 
  -1   7   4    43777.21    41266.54    267.95 o 
   2   7   4    17711.28    19385.88    138.59 o 
   5   7   4    39324.87    42395.53    302.14 o 
 -15   8   4     9178.80    10577.77    114.25 o 
 -12   8   4     3526.77     4448.61     77.71 o 
  -9   8   4    43982.73    50303.57    445.69 o 
  -6   8   4    66693.06    57096.20    446.73 o 
  -3   8   4      441.98      229.73     20.51 o 
   0   8   4     5647.53     7297.41     68.09 o 
   3   8   4     8920.39     6126.89     65.08 o 
   6   8   4      617.90      904.71     39.04 o 
 -17   9   4    23216.64    23468.83    244.54 o 
 -14   9   4    62031.81    57487.93    484.73 o 
 -11   9   4    13222.11    13835.26    154.76 o 
  -8   9   4    17480.64    17688.94    170.41 o 
  -5   9   4     2522.61     4102.03     44.63 o 
  -2   9   4    15207.32    13855.81    103.22 o 
   1   9   4     1356.19     2455.47     45.49 o 
   4   9   4     2387.73     2509.92     63.89 o 
   7   9   4     4596.02     4290.61     72.74 o 
 -19  10   4     3254.79     3040.03    141.17 o 
 -16  10   4     4344.44     4596.14     83.70 o 
 -13  10   4     1540.80     1742.50     55.98 o 
 -10  10   4       26.47       35.93     21.34 o 
  -7  10   4    11644.41    11828.14    110.70 o 
  -4  10   4     5341.54     9892.37     76.89 o 
  -1  10   4     1394.25     1098.36     31.40 o 
   2  10   4    22432.48    27580.67    214.62 o 
   5  10   4    52417.06    52689.98    437.75 o 
   8  10   4    16008.44    15709.29    190.17 o 
 -21  11   4     8984.63     9099.69    336.96 o 
 -18  11   4     7977.88     7642.74    223.37 o 
 -15  11   4     2895.64     2568.41     59.65 o 
 -12  11   4     3692.83     3715.70     87.57 o 
  -9  11   4     7496.28     5383.63     67.18 o 
  -6  11   4    15697.19    14336.00    103.50 o 
  -3  11   4     1798.00     1395.52     27.74 o 
   0  11   4    44600.42    41281.18    281.73 o 
   3  11   4    41507.53    43341.58    339.97 o 
   6  11   4      209.66      132.53     38.33 o 
   9  11   4     3267.20     2682.02    113.27 o 
 -23  12   4     9167.53     8980.57    293.86 o 
 -20  12   4     1324.22     1393.96    158.66 o 
 -17  12   4      917.73     1116.32     66.88 o 
 -14  12   4    30222.90    28258.46    269.21 o 
 -11  12   4    50183.84    55284.86    444.69 o 
  -8  12   4    21337.97    25980.60    203.29 o 
  -5  12   4    11240.49    10563.62     87.11 o 
  -2  12   4    22009.93    24092.00    176.74 o 
   1  12   4      424.18      429.96     31.38 o 
   4  12   4    59541.13    61643.91    539.31 o 
   7  12   4     3007.25     3141.10     96.66 o 
  10  12   4      122.75      122.35     75.03 o 
 -25  13   4     1131.69     1092.41    125.17 o 
 -22  13   4     2132.96     2366.05    152.11 o 
 -19  13   4    15921.85    16298.96    414.69 o 
 -16  13   4       10.08      -36.05     36.05 o 
 -13  13   4       46.79       65.51     26.44 o 
 -10  13   4    33709.43    32067.29    266.02 o 
  -7  13   4    29993.85    33166.09    223.40 o 
  -4  13   4     3169.90     2298.60     39.50 o 
  -1  13   4     1263.12      955.02     32.60 o 
   2  13   4        2.66       43.92     43.91 o 
   5  13   4      610.47      882.35     47.69 o 
   8  13   4     2815.99     2484.86    113.50 o 
  11  13   4     4600.35     4584.78    480.49 o 
 -27  14   4     5157.77     6346.07    248.14 o 
 -24  14   4      708.76      760.51    174.72 o 
 -21  14   4     1093.16     1169.44    163.08 o 
 -18  14   4     2428.53     2632.11    108.56 o 
 -15  14   4     7098.58     6555.90    100.13 o 
 -12  14   4      131.30       75.45     29.20 o 
  -9  14   4    23504.13    24883.43    195.24 o 
  -6  14   4    14367.35    13393.53    116.51 o 
  -3  14   4      345.54      390.33     30.91 o 
   0  14   4     5212.72     4916.10     77.37 o 
   3  14   4     1183.08     1125.19     48.42 o 
   6  14   4      610.35      555.19     78.03 o 
   9  14   4     2604.74     2765.69    163.92 o 
  12  14   4     1293.63     1364.16    141.72 o 
 -29  15   4     1008.89     1360.52    157.80 o 
 -26  15   4        8.66       86.67    104.20 o 
 -23  15   4      286.07      173.91    184.08 o 
 -20  15   4     3466.78     3617.88    142.60 o 
 -17  15   4     6689.09     7428.76    175.63 o 
 -14  15   4    24712.10    25455.77    252.57 o 
 -11  15   4      131.42      122.13     29.73 o 
  -8  15   4      901.63      530.94     30.85 o 
  -5  15   4    15610.34    13041.13    111.17 o 
  -2  15   4     2428.15     2711.01     65.73 o 
   1  15   4     4386.90     4247.85     89.14 o 
   4  15   4     2670.34     3585.00     99.93 o 
   7  15   4     8471.45     7564.27    244.70 o 
  10  15   4     9408.76     8784.07    304.26 o 
  13  15   4     1147.35     1403.57    227.76 o 
 -31  16   4      275.29      272.69    142.69 o 
 -28  16   4     1398.86     1342.89    168.53 o 
 -25  16   4       14.97       53.04    117.74 o 
 -22  16   4     2673.39     2825.48    129.28 o 
 -19  16   4      720.06      501.15     87.35 o 
 -16  16   4     1740.63     1751.67    122.88 o 
 -13  16   4    15675.02    12866.68    185.95 o 
 -10  16   4      343.54      394.17     33.15 o 
  -7  16   4     2689.15     2922.08     57.26 o 
  -4  16   4     2253.74     2027.01     47.74 o 
  -1  16   4    33599.91    31861.08    292.03 o 
   2  16   4      150.27      237.18     47.66 o 
   5  16   4      110.17      234.63    103.84 o 
   8  16   4     1652.54     1553.26    274.56 o 
  11  16   4        5.19       23.37    127.44 o 
  14  16   4     1075.60     1018.12    148.35 o 
 -33  17   4       73.20     -105.09    146.51 o 
 -30  17   4      129.23      117.76    162.24 o 
 -27  17   4     3278.74     3875.09    193.46 o 
 -24  17   4    10079.89     9543.63    359.59 o 
 -21  17   4      876.00     1073.86    287.04 o 
 -18  17   4     1246.68     1152.73    147.37 o 
 -15  17   4     5239.74     5179.31    160.34 o 
 -12  17   4      452.53      470.40     60.02 o 
  -9  17   4    10768.22     9209.58    108.41 o 
  -6  17   4      272.61      222.24     30.79 o 
  -3  17   4      167.76      158.39     35.85 o 
   0  17   4     7932.97     7710.43    121.52 o 
   3  17   4    11900.49    11411.06    218.67 o 
   6  17   4     3176.53     3401.79    433.69 o 
   9  17   4     1735.33     1888.56    199.68 o 
  12  17   4     1591.84     1551.24    173.13 o 
  15  17   4      815.59      731.91    190.32 o 
 -35  18   4      579.21      792.76    193.92 o 
 -32  18   4     1324.54     1492.64    355.68 o 
 -29  18   4        4.81      -45.39    129.26 o 
 -26  18   4      742.13      631.95    168.48 o 
 -23  18   4     7105.55     6919.23    308.87 o 
 -20  18   4     4874.28     5195.09    260.22 o 
 -17  18   4      853.41     1017.14    165.36 o 
 -14  18   4      459.12      860.01    134.09 o 
 -11  18   4    12098.25    12102.94    200.59 o 
  -8  18   4      174.78       62.55     29.76 o 
  -5  18   4    12544.28    13551.60    139.34 o 
  -2  18   4    13320.77    11821.87    143.98 o 
   1  18   4       97.32       45.41     54.88 o 
   4  18   4       21.14      -85.30     85.30 o 
   7  18   4      477.63      545.77    114.15 o 
  10  18   4     7055.63     7076.57    221.24 o 
  13  18   4      531.30      717.88    141.28 o 
  16  18   4      240.48      412.20    287.04 o 
 -34  19   4       13.55     -220.32    255.84 o 
 -31  19   4       77.29     -103.47    141.93 o 
 -28  19   4     2872.18     3685.17    215.86 o 
 -25  19   4      217.28      255.09    165.07 o 
 -22  19   4      107.03       37.44    141.20 o 
 -19  19   4     3310.67     3145.68    265.20 o 
 -16  19   4     3388.73     2983.78    199.86 o 
 -13  19   4      418.67       47.06    104.80 o 
 -10  19   4     2565.18     2927.51    309.20 o 
  -7  19   4     3437.78     4167.92     77.60 o 
  -4  19   4    11662.19    10747.42    133.60 o 
  -1  19   4     5427.78     4880.84    153.40 o 
   2  19   4     4775.45     5676.43    340.46 o 
   5  19   4     7193.19     7543.62    210.29 o 
   8  19   4      176.90       64.94    108.11 o 
  11  19   4      713.73      994.65    171.60 o 
  14  19   4      687.86      378.64    227.76 o 
 -33  20   4      225.08      133.99    156.92 o 
 -30  20   4        0.87      191.88    152.33 o 
 -27  20   4     1185.41     1365.83    170.80 o 
 -24  20   4       25.35      -49.92    149.83 o 
 -21  20   4     5690.42     5776.81    284.37 o 
 -18  20   4     3301.31     3512.95    220.09 o 
 -15  20   4      658.82      442.83    129.66 o 
 -12  20   4       18.25      -73.92     73.92 o 
  -9  20   4    12050.52    10578.62    182.23 o 
  -6  20   4     5276.19     4910.14    106.31 o 
  -3  20   4    20161.92    20650.71    245.36 o 
   0  20   4     2438.67     2425.86    217.96 o 
   3  20   4     1385.39     1645.83    148.19 o 
   6  20   4       21.55      -75.69    102.66 o 
   9  20   4     3975.70     4342.86    386.88 o 
  12  20   4      228.19      463.13    161.48 o 
  15  20   4        9.03        1.30    224.64 o 
 -32  21   4      303.40      242.81    196.56 o 
 -29  21   4      530.04      750.20    162.73 o 
 -26  21   4    12952.58    12510.79    492.97 o 
 -23  21   4     2459.11     2493.16    496.09 o 
 -20  21   4     1286.13     1206.53    176.33 o 
 -17  21   4      774.10      731.91    149.24 o 
 -14  21   4    11762.54    10776.71    342.81 o 
 -11  21   4      112.82       91.92     73.94 o 
  -8  21   4      252.26      161.64     67.61 o 
  -5  21   4     2654.65     2910.60     95.51 o 
  -2  21   4      683.47      786.03     84.76 o 
   1  21   4      425.10      429.09     82.39 o 
   4  21   4      965.20      726.91    116.54 o 
   7  21   4       29.65       95.28    143.86 o 
  10  21   4      154.20       83.62    145.38 o 
  13  21   4       87.76       91.82    205.92 o 
 -34  22   4      297.69      211.86    176.91 o 
 -31  22   4      751.67      661.63    161.48 o 
 -28  22   4     1645.80     1955.00    230.88 o 
 -25  22   4      348.01      392.32    171.91 o 
 -22  22   4     5599.22     6136.79    411.84 o 
 -19  22   4     2465.02     2742.67    218.40 o 
 -16  22   4       44.67      -63.99    120.80 o 
 -13  22   4     3892.24     3742.14    302.54 o 
 -10  22   4      256.48      182.36     86.80 o 
  -7  22   4      135.05      242.85     60.34 o 
  -4  22   4     1465.56     1724.36    204.16 o 
  -1  22   4     1134.22     1101.01     95.45 o 
   2  22   4     1030.53     1083.37    119.24 o 
   5  22   4       42.49       38.29    118.00 o 
   8  22   4       19.34       78.00    128.42 o 
  11  22   4      930.26      674.69    169.14 o 
 -33  23   4     1381.25     1216.81    349.44 o 
 -30  23   4       48.02      280.32    166.06 o 
 -27  23   4       53.18      -17.14    221.52 o 
 -24  23   4     2103.14     2452.84    692.65 o 
 -21  23   4       12.92       10.59    145.41 o 
 -18  23   4     2105.52     2381.93    277.68 o 
 -15  23   4      406.17      334.23    140.37 o 
 -12  23   4       11.11      -78.40     78.40 o 
  -9  23   4     8718.00     8541.57    237.62 o 
  -6  23   4      482.91      477.57     85.57 o 
  -3  23   4     1763.39     1852.05    107.20 o 
   0  23   4     1139.64     1327.97    101.65 o 
   3  23   4      107.12       92.98    121.89 o 
   6  23   4      562.04      830.16    159.30 o 
   9  23   4     1176.82     1455.29    189.31 o 
 -32  24   4      170.56       55.91    154.01 o 
 -29  24   4       59.07      121.55    148.91 o 
 -26  24   4        2.30     -122.56    165.42 o 
 -23  24   4     2892.78     2801.62    240.45 o 
 -20  24   4      150.44      181.97    149.83 o 
 -17  24   4       11.86     -117.90    125.23 o 
 -14  24   4      810.50      493.43    117.55 o 
 -11  24   4     1103.05      844.57     99.45 o 
  -8  24   4     8040.49     8608.17    387.55 o 
  -5  24   4      378.11      202.43     82.52 o 
  -2  24   4      304.55      183.76     88.01 o 
   1  24   4     3101.36     3264.76    190.87 o 
   4  24   4     4560.86     4293.17    418.08 o 
   7  24   4      681.97      546.12    169.69 o 
  10  24   4       44.88      -42.71    157.80 o 
 -31  25   4      374.02      130.03    168.53 o 
 -28  25   4       58.69      161.87    186.56 o 
 -25  25   4     1114.19      965.01    207.24 o 
 -22  25   4     2150.33     1749.81    213.69 o 
 -19  25   4     1240.17     1502.21    249.60 o 
 -16  25   4     1668.08     1726.55    340.08 o 
 -13  25   4       33.80      -59.36     95.21 o 
 -10  25   4     2288.28     2287.29    140.46 o 
  -7  25   4      356.56      395.19    105.07 o 
  -4  25   4     7031.09     7767.34    206.51 o 
  -1  25   4        8.10       13.26    112.37 o 
   2  25   4     1575.68     1831.91    189.31 o 
   5  25   4      321.91       77.27    137.95 o 
   8  25   4      349.81      575.17    196.56 o 
 -33  26   4      146.73       18.26    167.19 o 
 -30  26   4      824.41     1048.78    153.84 o 
 -27  26   4     7184.62     6820.41    357.32 o 
 -24  26   4     1181.07      865.66    200.73 o 
 -21  26   4     2723.72     2644.26    243.36 o 
 -18  26   4     5000.25     4921.68    281.98 o 
 -15  26   4     3203.21     3161.19    246.50 o 
 -12  26   4     3104.94     3165.87    287.31 o 
  -9  26   4     2232.94     2108.68    121.68 o 
  -6  26   4     3405.88     3700.32    179.45 o 
  -3  26   4       10.07      -22.83     92.97 o 
   0  26   4      108.75     -224.64    224.64 o 
   3  26   4      639.65      609.42    184.25 o 
   6  26   4      386.77      584.04    175.44 o 
 -32  27   4      477.83      322.92    172.89 o 
 -29  27   4      837.98      912.61    199.40 o 
 -26  27   4     1330.73     1135.63    220.49 o 
 -23  27   4     4688.45     4595.57    315.12 o 
 -20  27   4      438.04      576.09    177.68 o 
 -17  27   4      307.42      311.75    162.54 o 
 -14  27   4       78.28       13.75     99.30 o 
 -11  27   4      669.20      731.04    118.89 o 
  -8  27   4     2244.03     2196.59    129.65 o 
  -5  27   4        9.27       -8.12    101.93 o 
  -2  27   4     6588.36     6167.50    253.87 o 
   1  27   4      226.93      180.96    268.32 o 
   4  27   4      443.60      599.11    163.47 o 
 -31  28   4      714.35      745.99    205.92 o 
 -28  28   4       15.24     -125.10    212.16 o 
 -25  28   4        8.00     -169.83    169.83 o 
 -22  28   4      260.41      387.49    180.26 o 
 -19  28   4      147.88       80.46    163.31 o 
 -16  28   4     1465.35     1360.08    200.73 o 
 -13  28   4     2190.96     2170.33    150.31 o 
 -10  28   4     1072.79     1220.14    141.24 o 
  -7  28   4       38.65      -35.60    125.64 o 
  -4  28   4     3672.23     4304.19    203.58 o 
  -1  28   4      219.91     -237.12    237.12 o 
   2  28   4     3166.14     3469.48    436.80 o 
 -30  29   4      158.95     -108.73    141.97 o 
 -27  29   4      666.18      476.41    209.28 o 
 -24  29   4      193.80      187.28    187.49 o 
 -21  29   4     2447.79     2888.21    340.08 o 
 -18  29   4       99.24      145.14    199.68 o 
 -15  29   4      682.98      655.43    122.83 o 
 -12  29   4      736.32      748.81    154.67 o 
  -9  29   4     4793.54     5111.40    333.84 o 
  -6  29   4     1031.82     1007.24    173.13 o 
  -3  29   4       57.94      127.60    144.29 o 
   0  29   4      486.58      492.97    293.28 o 
 -29  30   4      655.13      806.85    233.36 o 
 -26  30   4      929.84      531.59    209.28 o 
 -23  30   4     2947.69     3336.71    480.49 o 
 -20  30   4       38.57        3.92    169.38 o 
 -17  30   4     4719.41     4912.00    301.07 o 
 -14  30   4       23.80      -44.46    128.42 o 
 -11  30   4     1747.83     1493.17    177.57 o 
  -8  30   4       67.17     -127.97    139.65 o 
  -5  30   4     1557.49     1588.24    190.46 o 
  -2  30   4      635.04      705.13    305.76 o 
 -28  31   4      236.09      115.44    207.38 o 
 -25  31   4     1288.33     1148.90    233.36 o 
 -22  31   4        5.84      -27.84    170.56 o 
 -19  31   4      435.18      323.02    187.18 o 
 -16  31   4       26.55      156.09    134.05 o 
 -13  31   4       90.39        5.55    312.00 o 
 -10  31   4      627.40      740.44    150.10 o 
  -7  31   4       73.96      149.85    145.30 o 
 -27  32   4      231.19      149.76    208.72 o 
 -24  32   4       19.30     -116.18    185.16 o 
 -21  32   4      107.43       74.27    178.34 o 
 -18  32   4       16.72      -68.64    262.08 o 
 -15  32   4      576.02      548.36    154.01 o 
 -12  32   4        1.56      -81.86    137.95 o 
  -9  32   4      242.30      476.59    154.89 o 
  -6  32   4       83.24       30.51    147.41 o 
 -26  33   4      530.63      462.89    219.43 o 
 -23  33   4       34.56      118.56    293.28 o 
 -20  33   4      141.65       12.48    287.04 o 
 -17  33   4      350.87      193.44    287.04 o 
 -14  33   4      314.64       10.90    127.19 o 
 -11  33   4      639.40      885.06    166.98 o 
  -8  33   4      257.26      192.01    146.09 o 
 -22  34   4      707.06      505.45    324.48 o 
 -19  34   4      177.21      -31.20    299.52 o 
 -16  34   4      116.13      162.73    156.80 o 
 -13  34   4      872.29      776.85    154.49 o 
 -10  34   4       73.20      160.32    161.48 o 
 -18  35   4      100.95      -87.36    293.28 o 
 -15  35   4        0.52       18.56    165.06 o 
   0   1   5    22124.54    19850.05    143.87 o 
  -2   2   5     6187.29     8056.73     68.50 o 
   1   2   5   154258.81   155268.86   1062.36 o 
  -4   3   5    28300.45    28331.66    219.60 o 
  -1   3   5    19723.86    21191.43    153.81 o 
   2   3   5     3856.44     4004.34     47.74 o 
  -6   4   5    12532.80    12239.55    123.02 o 
  -3   4   5     4314.38     3800.85     44.21 o 
   0   4   5     5601.15     5367.64     53.94 o 
   3   4   5     2887.31     2687.63     39.64 o 
  -8   5   5     9459.71    15004.40    146.63 o 
  -5   5   5      782.71      611.16     28.18 o 
  -2   5   5     3516.06     3581.77     41.52 o 
   1   5   5    21424.18    16603.35    128.31 o 
   4   5   5     6591.39     9976.50     87.79 o 
 -10   6   5      526.22      915.97     33.47 o 
  -7   6   5     1143.78     1119.99     34.71 o 
  -4   6   5    26566.38    22468.18    207.35 o 
  -1   6   5     2081.45     1435.37     27.45 o 
   2   6   5     3033.31     1989.56     35.54 o 
   5   6   5    10536.34    10911.48    103.34 o 
 -12   7   5    91170.79    89969.35    735.18 o 
  -9   7   5     7364.23     9345.04    106.03 o 
  -6   7   5    33215.14    35550.46    289.14 o 
  -3   7   5    44475.56    51473.32    343.32 o 
   0   7   5     8378.37     8121.25     74.39 o 
   3   7   5      197.33      180.32     18.88 o 
   6   7   5     3419.28     3682.70     51.06 o 
 -14   8   5     2328.08     2335.86     55.39 o 
 -11   8   5     7614.22     9129.59    117.51 o 
  -8   8   5     8036.76     5644.12     69.47 o 
  -5   8   5     1395.49     1862.68     35.90 o 
  -2   8   5    13387.41    10877.63     99.90 o 
   1   8   5    66489.82    66045.05    417.78 o 
   4   8   5      111.48       94.12     22.41 o 
   7   8   5      166.64       26.83     27.69 o 
 -16   9   5     1363.20     1235.52     66.30 o 
 -13   9   5     2780.44     2836.44     85.58 o 
 -10   9   5    10431.26     9594.14    120.36 o 
  -7   9   5     7493.88     8667.84     92.93 o 
  -4   9   5    14637.88    13456.58    104.92 o 
  -1   9   5    17426.21    19727.73    148.89 o 
   2   9   5    28657.18    31396.47    214.62 o 
   5   9   5      314.80      372.65     32.30 o 
   8   9   5     2604.22     2245.31     88.83 o 
 -18  10   5       73.76      205.21     82.26 o 
 -15  10   5    17569.49    18366.04    305.11 o 
 -12  10   5      298.18      340.57     43.08 o 
  -9  10   5       69.36       53.87     24.92 o 
  -6  10   5    42665.14    39647.84    283.53 o 
  -3  10   5     2626.79     2575.57     40.15 o 
   0  10   5    39198.62    38384.30    264.64 o 
   3  10   5      106.22       13.58     26.96 o 
   6  10   5    54947.44    54721.44    488.16 o 
   9  10   5      243.44      112.35    111.79 o 
 -20  11   5     6468.37     7103.38    281.98 o 
 -17  11   5    35700.88    35628.38    412.75 o 
 -14  11   5    23284.02    23723.23    281.36 o 
 -11  11   5     7641.74     5737.17     77.71 o 
  -8  11   5    16970.01    11870.10    128.66 o 
  -5  11   5     7571.51     7171.57     67.65 o 
  -2  11   5    26980.29    19745.96    147.79 o 
   1  11   5    19060.94    18144.60    154.92 o 
   4  11   5      909.58     1167.83     44.98 o 
   7  11   5     4521.66     4696.17    132.25 o 
  10  11   5     1102.14      864.74    119.94 o 
 -22  12   5      544.35      341.20     90.34 o 
 -19  12   5     2056.39     2072.75    175.83 o 
 -16  12   5    10964.94    10968.46    172.05 o 
 -13  12   5    44001.28    42925.05    392.08 o 
 -10  12   5     1418.42     1076.86     43.67 o 
  -7  12   5    21235.20    20073.95    151.47 o 
  -4  12   5    13327.87    12549.90    106.85 o 
  -1  12   5     3472.15     3844.46     57.49 o 
   2  12   5     7614.34     8055.88     98.82 o 
   5  12   5    26558.67    25949.62    294.95 o 
   8  12   5     3085.60     3144.38    204.30 o 
  11  12   5        6.37       56.55    196.56 o 
 -24  13   5     1656.17     1764.97    246.48 o 
 -21  13   5      165.01      -30.65    125.70 o 
 -18  13   5     4115.28     3775.00    216.07 o 
 -15  13   5     3083.36     2958.24     75.33 o 
 -12  13   5    13243.97    12767.22    148.71 o 
  -9  13   5       34.60       48.49     23.45 o 
  -6  13   5     1201.96     1017.05     27.79 o 
  -3  13   5    13662.25    12438.81    121.16 o 
   0  13   5    14537.33    14453.40    134.10 o 
   3  13   5     7420.86     7972.06    116.81 o 
   6  13   5     8083.83     7975.80    204.78 o 
   9  13   5      847.96      990.89    118.00 o 
  12  13   5    10851.60    11527.44    858.01 o 
 -26  14   5     1052.44      927.59    148.91 o 
 -23  14   5     5303.12     5512.03    275.54 o 
 -20  14   5     2055.46     1888.27    182.76 o 
 -17  14   5      566.80      587.39     62.66 o 
 -14  14   5       35.39      -19.16     35.88 o 
 -11  14   5    31200.24    29038.16    376.48 o 
  -8  14   5     2733.69     2956.75     46.72 o 
  -5  14   5     1706.50     2052.17     41.83 o 
  -2  14   5     1247.16     1519.02     40.70 o 
   1  14   5    13164.31    13091.09    146.81 o 
   4  14   5     4823.38     4945.88    112.57 o 
   7  14   5      432.55      530.87     86.89 o 
  10  14   5      992.35     1143.39    190.32 o 
  13  14   5        4.94     -119.94    119.94 o 
 -28  15   5     1045.95     1065.37    136.37 o 
 -25  15   5      365.18      443.05    118.81 o 
 -22  15   5     1333.02     1152.07    243.36 o 
 -19  15   5    16847.01    16964.52    405.00 o 
 -16  15   5    13308.66    13301.00    223.98 o 
 -13  15   5     9536.92     9322.41    160.11 o 
 -10  15   5     1148.24     1196.64     40.99 o 
  -7  15   5    46487.84    44229.38    363.45 o 
  -4  15   5    12180.78    11185.14    106.28 o 
  -1  15   5     3288.09     3364.85     66.06 o 
   2  15   5       74.99      172.28     51.54 o 
   5  15   5     6186.56     5319.34    374.40 o 
   8  15   5      712.82      814.39    113.96 o 
  11  15   5       83.23      -41.25    125.68 o 
  14  15   5      361.17      298.91    148.91 o 
 -30  16   5     3112.30     2759.62    252.72 o 
 -27  16   5        9.39     -126.94    126.94 o 
 -24  16   5     1237.26     1284.75    185.16 o 
 -21  16   5     5971.60     5587.91    178.55 o 
 -18  16   5      317.56      316.66     78.66 o 
 -15  16   5    19819.72    20721.27    334.47 o 
 -12  16   5    14469.86    14611.60    202.64 o 
  -9  16   5     5642.87     4183.04     82.22 o 
  -6  16   5       62.13       50.98     28.23 o 
  -3  16   5    18927.81    17929.09    167.26 o 
   0  16   5    10097.42    10577.54    148.61 o 
   3  16   5      279.26      422.01     73.18 o 
   6  16   5      260.42      198.96    108.49 o 
   9  16   5     2694.68     2720.67    169.14 o 
  12  16   5     1594.84     1527.49    165.06 o 
  15  16   5       68.85      -21.70    146.51 o 
 -32  17   5      207.17      307.01    296.40 o 
 -29  17   5      892.74     1028.95    146.09 o 
 -26  17   5     4359.52     4744.65    436.80 o 
 -23  17   5      108.34        3.74    143.35 o 
 -20  17   5     5995.03     5498.36    352.56 o 
 -17  17   5     6820.14     5940.26    839.29 o 
 -14  17   5     1848.49     2140.02    121.66 o 
 -11  17   5     4551.46     4563.64    115.23 o 
  -8  17   5       29.63      -30.02     31.01 o 
  -5  17   5     1303.65     1914.41     49.50 o 
  -2  17   5     4293.18     4809.39     76.76 o 
   1  17   5     1035.09      938.71     67.04 o 
   4  17   5     3447.95     4312.21    179.54 o 
   7  17   5     9505.23     9758.67    310.31 o 
  10  17   5     2103.98     2403.09    240.24 o 
  13  17   5     3739.54     3987.41    405.60 o 
  16  17   5       99.68      198.57    151.10 o 
 -34  18   5      842.84      616.83    221.52 o 
 -31  18   5      677.00      634.43    161.48 o 
 -28  18   5       40.23      213.72    234.00 o 
 -25  18   5     4318.01     3561.54    340.08 o 
 -22  18   5     1236.90      991.59    176.33 o 
 -19  18   5      125.20      220.69    132.15 o 
 -16  18   5     1905.62     1712.18    136.22 o 
 -13  18   5      947.38      751.98    135.93 o 
 -10  18   5      653.28      490.53     66.30 o 
  -7  18   5     3809.22     3581.32     63.30 o 
  -4  18   5      392.72      363.36     38.22 o 
  -1  18   5    33605.58    34155.13    329.19 o 
   2  18   5      821.90      891.76     85.65 o 
   5  18   5     4338.21     4493.97    683.29 o 
   8  18   5     1563.81     1478.77    168.48 o 
  11  18   5     3449.92     3953.15    274.56 o 
  14  18   5       31.54     -114.28    137.01 o 
 -33  19   5      227.26      247.66    146.09 o 
 -30  19   5      721.76      675.72    160.42 o 
 -27  19   5      591.96      204.45    137.95 o 
 -24  19   5     6294.02     6875.88    517.93 o 
 -21  19   5       11.04      -95.50    130.11 o 
 -18  19   5      140.13      -15.60    123.55 o 
 -15  19   5     1275.69     1651.56    168.81 o 
 -12  19   5    17172.22    17257.90    432.14 o 
  -9  19   5     3058.40     2947.94    117.04 o 
  -6  19   5     9644.23     9672.36    123.69 o 
  -3  19   5     1517.80     1608.27     62.67 o 
   0  19   5      746.44      878.80    102.94 o 
   3  19   5    10250.47    10774.43    302.03 o 
   6  19   5     1761.89     1639.14    136.81 o 
   9  19   5       97.77      142.94    115.71 o 
  12  19   5      172.01      124.76    128.70 o 
  15  19   5      557.24      465.66    212.16 o 
 -32  20   5      639.90      973.58    162.15 o 
 -29  20   5      138.40      198.54    148.91 o 
 -26  20   5      421.83      375.53    183.07 o 
 -23  20   5     1810.68     1797.58    212.16 o 
 -20  20   5    10550.54     9178.32    836.17 o 
 -17  20   5      160.91      109.52    127.73 o 
 -14  20   5     6707.89     6130.45    340.08 o 
 -11  20   5     3137.37     3192.10    202.40 o 
  -8  20   5     4080.89     4523.95    163.18 o 
  -5  20   5      427.18      312.19     47.88 o 
  -2  20   5      536.66      434.45     67.50 o 
   1  20   5     2272.34     2234.07    122.46 o 
   4  20   5      135.91      142.91    133.70 o 
   7  20   5      158.45       79.63    111.24 o 
  10  20   5     1193.29     1445.34    153.56 o 
  13  20   5      746.88      906.90    327.60 o 
 -34  21   5      115.87     -121.06    166.15 o 
 -31  21   5     1832.09     1540.32    324.48 o 
 -28  21   5     2389.55     2239.61    194.65 o 
 -25  21   5     3351.72     3181.52    262.51 o 
 -22  21   5      624.57      453.74    169.83 o 
 -19  21   5       23.55      -33.32    209.04 o 
 -16  21   5     1410.18     1476.91    174.25 o 
 -13  21   5      231.13      351.18    134.09 o 
 -10  21   5     3962.30     4227.66    277.25 o 
  -7  21   5     3712.92     3722.44    130.49 o 
  -4  21   5     1943.04     2199.90    105.12 o 
  -1  21   5     3610.72     3533.89    111.43 o 
   2  21   5       48.76      113.60    101.86 o 
   5  21   5      866.33      736.35    127.08 o 
   8  21   5      695.44      817.88    136.82 o 
  11  21   5      313.96      427.10    171.90 o 
 -33  22   5      249.17      -65.90    146.84 o 
 -30  22   5      325.72      374.25    174.72 o 
 -27  22   5      196.85      334.03    187.49 o 
 -24  22   5      590.34      658.33    185.32 o 
 -21  22   5     4460.41     4539.43    269.05 o 
 -18  22   5     1595.70     1565.15    187.49 o 
 -15  22   5     5892.91     5668.56    393.12 o 
 -12  22   5      576.27      514.57    142.13 o 
  -9  22   5       18.14      -78.55     78.55 o 
  -6  22   5     8744.17     9134.37    211.23 o 
  -3  22   5      365.83      215.19     68.65 o 
   0  22   5     1885.47     2053.03    136.02 o 
   3  22   5       93.86       17.98    108.28 o 
   6  22   5      321.69      192.80    138.10 o 
   9  22   5     2115.72     1687.13    202.80 o 
  12  22   5       70.93        6.24    164.74 o 
 -32  23   5      207.69      -92.76    312.00 o 
 -29  23   5      320.77      110.24    147.41 o 
 -26  23   5       37.76     -102.96    167.67 o 
 -23  23   5      702.65     1032.56    224.64 o 
 -20  23   5     1532.82     1213.17    185.16 o 
 -17  23   5       38.43      -71.76    132.37 o 
 -14  23   5     6236.44     6827.51    299.65 o 
 -11  23   5     1390.01     1658.79    260.08 o 
  -8  23   5     1060.02     1435.90    276.67 o 
  -5  23   5       26.11      -18.47     74.84 o 
  -2  23   5     8944.34     9842.55    190.65 o 
   1  23   5       74.98      -28.36    107.00 o 
   4  23   5     2844.30     2263.29    204.00 o 
   7  23   5       20.19      -47.84    150.03 o 
  10  23   5        3.44     -198.06    258.96 o 
 -31  24   5       42.93        4.64    163.92 o 
 -28  24   5       10.03     -140.40    176.50 o 
 -25  24   5     2787.51     2425.30    249.27 o 
 -22  24   5       51.60     -147.77    147.77 o 
 -19  24   5     1282.01     1421.84    193.54 o 
 -16  24   5     1716.18     2075.51    206.82 o 
 -13  24   5       14.29     -117.03    125.70 o 
 -10  24   5    12441.40    12842.02    298.28 o 
  -7  24   5      230.48      210.26     97.51 o 
  -4  24   5     3530.81     3593.42    139.99 o 
  -1  24   5        3.34      -81.80     81.80 o 
   2  24   5     5353.63     5161.80    780.01 o 
   5  24   5     1354.10     1612.49    187.96 o 
   8  24   5       24.22      -56.16    163.92 o 
 -33  25   5     1177.69     1771.33    222.68 o 
 -30  25   5        1.25     -139.68    139.68 o 
 -27  25   5     1682.62     2016.75    477.37 o 
 -24  25   5     4371.93     4121.57    530.41 o 
 -21  25   5     1801.71     1576.59    249.60 o 
 -18  25   5     1683.77     1555.73    200.44 o 
 -15  25   5     1463.89     1577.80    296.40 o 
 -12  25   5     1781.40     1834.53    139.19 o 
  -9  25   5       78.46       72.09     99.67 o 
  -6  25   5      615.15      659.89    108.31 o 
  -3  25   5     2610.05     2862.47    146.41 o 
   0  25   5     1698.92     1614.61    181.41 o 
   3  25   5       69.26      280.72    156.92 o 
   6  25   5      326.04      622.95    249.60 o 
 -32  26   5       28.55      218.55    162.15 o 
 -29  26   5     2130.32     2104.91    266.70 o 
 -26  26   5       26.90       64.81    182.76 o 
 -23  26   5     1081.47      950.00    202.40 o 
 -20  26   5        6.29     -149.24    149.24 o 
 -17  26   5     2056.97     1921.63    216.07 o 
 -14  26   5      195.50       93.69    148.28 o 
 -11  26   5      428.89      335.28    143.74 o 
  -8  26   5     3089.96     3187.30    169.85 o 
  -5  26   5       99.81      -46.82    107.84 o 
  -2  26   5     2393.11     2429.65    162.15 o 
   1  26   5       24.64      -93.99    139.32 o 
   4  26   5     1974.88     2072.38    207.68 o 
   7  26   5      102.30     -247.11    299.52 o 
 -31  27   5       43.04     -116.19    162.50 o 
 -28  27   5      161.33      359.63    209.28 o 
 -25  27   5       43.72      -34.44    178.66 o 
 -22  27   5     1162.68     1093.35    205.14 o 
 -19  27   5     2184.56     1853.02    224.90 o 
 -16  27   5      892.16      784.69    187.18 o 
 -13  27   5     2780.04     2984.25    154.16 o 
 -10  27   5     1957.05     1893.61    144.01 o 
  -7  27   5     4369.66     4070.30    220.20 o 
  -4  27   5     5040.84     5309.59    228.63 o 
  -1  27   5      366.94      717.61    280.80 o 
   2  27   5      648.61      741.46    173.13 o 
   5  27   5       42.94      -27.30    365.04 o 
 -30  28   5       57.32      -87.57    200.44 o 
 -27  28   5     3212.63     3475.09    592.81 o 
 -24  28   5       58.06      149.03    187.18 o 
 -21  28   5      599.11      296.21    176.71 o 
 -18  28   5      571.14      607.66    184.69 o 
 -15  28   5     7862.18     8324.94    901.69 o 
 -12  28   5      508.40      495.36    123.70 o 
  -9  28   5     2273.47     2263.16    161.38 o 
  -6  28   5      856.13      893.16    156.80 o 
   0  28   5      188.20      249.60    274.56 o 
   3  28   5      638.19      474.25    312.00 o 
 -29  29   5      377.18      160.34    209.55 o 
 -26  29   5       50.42      -88.10    187.49 o 
 -23  29   5     4222.95     3808.15    294.74 o 
 -20  29   5     1779.00     2084.53    244.62 o 
 -17  29   5     1929.92     1714.11    226.44 o 
 -14  29   5      224.47      211.83    166.98 o 
 -11  29   5     1974.71     1908.50    157.60 o 
  -8  29   5      581.12      611.95    161.49 o 
  -5  29   5      453.68      222.07    215.28 o 
   1  29   5        0.96      -31.20    274.56 o 
 -28  30   5      299.15      231.66    262.08 o 
 -25  30   5      759.17      429.77    207.24 o 
 -22  30   5      241.75      159.92    189.58 o 
 -19  30   5      995.71     1203.31    213.69 o 
 -16  30   5     2575.95     2508.68    249.65 o 
 -13  30   5        8.97     -114.94    114.94 o 
 -10  30   5      236.85      376.14    147.41 o 
  -7  30   5       85.48       82.49    121.61 o 
 -27  31   5      160.82       11.66    200.73 o 
 -24  31   5      185.40      175.07    196.31 o 
 -21  31   5       26.49      -18.18    296.40 o 
 -18  31   5      110.00       32.29    175.83 o 
 -15  31   5      453.03      430.56    280.80 o 
 -12  31   5       58.01      102.65    148.91 o 
  -9  31   5     2515.19     2410.08    184.59 o 
  -6  31   5        3.59     -129.25    129.25 o 
 -26  32   5     1105.39      820.77    235.29 o 
 -23  32   5      395.90      386.56    208.72 o 
 -20  32   5      599.51      733.32    211.24 o 
 -17  32   5      824.12      418.08    312.00 o 
 -14  32   5      608.08      624.01    299.52 o 
 -11  32   5      405.37      298.86    150.10 o 
  -8  32   5        7.36     -147.74    147.74 o 
 -25  33   5      100.84      -32.16    198.99 o 
 -22  33   5      850.24      917.90    226.44 o 
 -19  33   5       70.88      205.92    305.76 o 
 -16  33   5      415.22      599.05    324.48 o 
 -13  33   5      157.18      140.75    141.24 o 
 -10  33   5      471.18      251.57    150.92 o 
  -7  33   5        1.52     -143.52    168.48 o 
 -21  34   5        0.16      -12.48    305.76 o 
 -18  34   5       51.16       12.48    305.76 o 
 -15  34   5       22.30      -18.72    287.04 o 
 -12  34   5       25.02     -109.24    227.76 o 
   0   0   6    71241.73    70962.05    854.70 o 
   1   1   6    37059.09    36390.76    253.69 o 
  -1   2   6     9345.42    10258.63     86.22 o 
   2   2   6    18834.11    20945.86    163.26 o 
  -3   3   6   106291.90    99721.29    665.24 o 
   0   3   6    49087.37    48992.00    322.28 o 
   3   3   6    31600.83    28980.48    229.72 o 
  -5   4   6    14803.40    16472.67    143.37 o 
  -2   4   6    14343.21    17242.73    148.08 o 
   1   4   6   181681.16   189293.19   1229.69 o 
   4   4   6     6791.80     5168.81     66.06 o 
  -7   5   6       95.51       49.72     24.31 o 
  -4   5   6     4927.12     5400.91     58.57 o 
  -1   5   6    10340.89    11795.72     94.91 o 
   2   5   6     7588.86     9003.29     83.78 o 
   5   5   6      259.98      316.68     25.71 o 
  -9   6   6     1050.06     1470.05     43.44 o 
  -6   6   6     9661.26     7992.19     80.97 o 
  -3   6   6      557.27      537.06     21.63 o 
   0   6   6    17129.70    18117.29    141.33 o 
   3   6   6     1446.19     2100.91     38.70 o 
   6   6   6      702.13      509.81     33.85 o 
 -11   7   6    23357.41    26585.89    268.85 o 
  -8   7   6    16768.06    13155.14    138.23 o 
  -5   7   6     1952.00     3132.17     50.71 o 
  -2   7   6    37267.74    42764.55    289.34 o 
   1   7   6     2169.72     2267.38     38.63 o 
   4   7   6     9087.52     8798.43     79.78 o 
   7   7   6    10445.79     9339.25    149.95 o 
 -13   8   6    44798.40    45750.71    489.71 o 
 -10   8   6     3581.11     3466.97     60.24 o 
  -7   8   6       42.28        0.41     21.72 o 
  -4   8   6   104275.27   100405.81    643.75 o 
  -1   8   6     1478.56     1384.11     30.57 o 
   2   8   6    29677.90    28800.61    203.13 o 
   5   8   6      618.61      762.51     43.26 o 
   8   8   6    14234.52    12169.28    210.85 o 
 -15   9   6      432.36      507.63     61.50 o 
 -12   9   6    44632.64    43797.54    511.14 o 
  -9   9   6      871.44      631.45     27.05 o 
  -6   9   6    12040.89    12390.84    117.92 o 
  -3   9   6     3248.06     3698.87     46.57 o 
   0   9   6    98387.62    92330.99    583.20 o 
   3   9   6      347.60      629.08     32.93 o 
   6   9   6     5787.48     5246.31    105.41 o 
   9   9   6       16.05      -65.89     79.47 o 
 -17  10   6    21084.68    21346.76    380.40 o 
 -14  10   6      728.30      699.66     56.09 o 
 -11  10   6     4124.03     3880.07     84.33 o 
  -8  10   6     5428.91     5445.25     74.19 o 
  -5  10   6    17609.39    17359.81    132.83 o 
  -2  10   6    13795.49    17672.65    140.82 o 
   1  10   6     3105.16     2728.23     54.29 o 
   4  10   6     4388.06     5039.06     80.04 o 
   7  10   6    11574.83    11253.61    344.06 o 
  10  10   6      366.10      323.78    135.93 o 
 -19  11   6    11956.13    10837.88    342.81 o 
 -16  11   6     4800.02     4572.66    120.30 o 
 -13  11   6    22251.49    22128.56    299.99 o 
 -10  11   6     2439.52     2831.38     58.14 o 
  -7  11   6     1308.61     1070.01     31.39 o 
  -4  11   6     5069.51     4657.01     55.97 o 
  -1  11   6      717.65      877.70     34.40 o 
   2  11   6    15038.59    15990.79    155.64 o 
   5  11   6     3513.54     3138.71    104.56 o 
   8  11   6     3645.40     3613.12    155.93 o 
  11  11   6     1368.22     1414.09    165.36 o 
 -21  12   6     3376.17     2851.41    252.72 o 
 -18  12   6     5807.98     5633.87    253.45 o 
 -15  12   6       18.89      129.42     50.11 o 
 -12  12   6     5168.87     4192.38     75.16 o 
  -9  12   6      266.57      177.09     34.47 o 
  -6  12   6    41894.90    41565.99    269.85 o 
  -3  12   6     5577.63     5541.07     79.82 o 
   0  12   6     4651.76     3981.00     61.34 o 
   3  12   6     1553.48     1701.34     52.47 o 
   6  12   6    25022.33    25204.77    678.30 o 
   9  12   6       42.45       12.48     83.72 o 
  12  12   6     2721.58     2227.56    171.86 o 
 -23  13   6       62.56      110.96    140.99 o 
 -20  13   6     5384.39     5225.98    259.88 o 
 -17  13   6    51157.66    50254.47   1216.81 o 
 -14  13   6     7570.65     6638.06    113.27 o 
 -11  13   6    13455.44    14293.92    173.51 o 
  -8  13   6     4250.69     4233.72     64.87 o 
  -5  13   6    44806.96    47489.37    367.04 o 
  -2  13   6     7138.31     5926.61     84.10 o 
   1  13   6    22013.58    21603.81    199.13 o 
   4  13   6     1464.43     1421.59     82.45 o 
   7  13   6     6101.94     6734.32    261.50 o 
  10  13   6     4089.27     4234.52    183.82 o 
  13  13   6     1211.07     1418.30    240.24 o 
 -25  14   6     1949.46     2513.20    173.87 o 
 -22  14   6      876.86     1037.73    171.91 o 
 -19  14   6      278.15       64.34    127.05 o 
 -16  14   6     1797.73     1415.36     69.58 o 
 -13  14   6    69037.27    70299.46    731.73 o 
 -10  14   6    11092.30    12007.64    162.83 o 
  -7  14   6    39332.45    37716.66    326.36 o 
  -4  14   6       21.61       40.86     29.32 o 
  -1  14   6     3411.30     2986.73     81.76 o 
   2  14   6      164.29      205.55     40.70 o 
   5  14   6     2170.94     2335.40    116.09 o 
   8  14   6       35.66       -9.04    100.16 o 
  11  14   6     1834.36     2062.46    212.16 o 
  14  14   6       23.62     -156.00    156.00 o 
 -27  15   6       51.05       13.94    121.89 o 
 -24  15   6     1800.33     1635.23    200.73 o 
 -21  15   6       69.61      -71.92    128.77 o 
 -18  15   6     9790.02     9518.97    224.55 o 
 -15  15   6     6595.77     6142.29    128.72 o 
 -12  15   6      101.40      212.28     46.21 o 
  -9  15   6     5328.36     5065.49     94.55 o 
  -6  15   6    23922.29    23644.76    223.53 o 
  -3  15   6      110.45      164.96     32.75 o 
   0  15   6       33.04       20.73     34.98 o 
   3  15   6     4173.58     4514.45    167.76 o 
   6  15   6     7234.77     7288.33    483.61 o 
   9  15   6      598.61      579.05    130.33 o 
  12  15   6     3630.84     3881.82    201.26 o 
  15  15   6     3547.50     3655.75    200.65 o 
 -29  16   6       16.05       88.50    143.52 o 
 -26  16   6       61.55      -52.73    121.89 o 
 -23  16   6       74.17       74.88    145.61 o 
 -20  16   6       60.19      -27.23     76.75 o 
 -17  16   6     9864.66    10484.08    247.30 o 
 -14  16   6      127.74       24.92     45.08 o 
 -11  16   6     8901.18     8095.90    164.86 o 
  -8  16   6     1571.52     2775.09     72.31 o 
  -5  16   6     2921.31     2654.58     58.77 o 
  -2  16   6     9700.76    10031.01    219.26 o 
   1  16   6    24638.77    24231.40    287.21 o 
   4  16   6     2075.72     1560.23    137.95 o 
   7  16   6    12431.49    12326.08    608.41 o 
  10  16   6      214.30       60.66    199.68 o 
  13  16   6     2974.19     2781.36    246.48 o 
  16  16   6      205.07      -27.75    218.40 o 
 -31  17   6       76.77        4.92    148.91 o 
 -28  17   6      423.82      165.99    145.38 o 
 -25  17   6        4.43     -154.51    156.59 o 
 -22  17   6      183.45       68.55    144.81 o 
 -19  17   6     2101.76     2388.85    198.41 o 
 -16  17   6     6586.04     6307.99    592.81 o 
 -13  17   6      195.28      -12.48    112.32 o 
 -10  17   6     1637.32     1177.80     97.77 o 
  -7  17   6    26913.17    27108.86    335.17 o 
  -4  17   6      828.21      604.82     39.83 o 
  -1  17   6    15265.58    15640.36    205.13 o 
   2  17   6      852.01     1020.47    140.40 o 
   5  17   6    14045.05    14057.36    960.97 o 
   8  17   6        5.21        6.67    119.94 o 
  11  17   6     1902.57     1658.89    193.36 o 
  14  17   6      307.26      263.87    164.74 o 
  17  17   6      101.08       88.92    172.40 o 
 -33  18   6       56.12       70.03    177.84 o 
 -30  18   6     1014.58     1168.42    187.20 o 
 -27  18   6      833.55     1034.82    230.88 o 
 -24  18   6      392.12      383.64    169.83 o 
 -21  18   6       14.36      -60.66    134.09 o 
 -18  18   6    10970.02    11648.11    379.16 o 
 -15  18   6     5054.30     4357.39    197.52 o 
 -12  18   6    21490.02    22301.94    555.37 o 
  -9  18   6      590.71      579.21    130.11 o 
  -6  18   6      497.39      753.15     46.03 o 
  -3  18   6    15429.03    15656.81    176.94 o 
   0  18   6     4391.34     5041.22    122.65 o 
   3  18   6     7014.14     6102.78    223.79 o 
   6  18   6      148.61       27.68    116.54 o 
   9  18   6      658.18      667.74    154.30 o 
  12  18   6      375.45      437.06    157.41 o 
  15  18   6        5.89      -24.24    177.84 o 
 -32  19   6        1.66      -48.28    161.49 o 
 -29  19   6      231.02      461.77    137.07 o 
 -26  19   6     4733.20     4835.74    402.48 o 
 -23  19   6     1047.43      979.61    189.58 o 
 -20  19   6     2025.32     1868.74    196.31 o 
 -17  19   6     2214.13     2571.75    202.83 o 
 -14  19   6     4255.55     4351.88    235.78 o 
 -11  19   6      904.11      755.50    142.95 o 
  -8  19   6    10799.19    11362.29    341.94 o 
  -5  19   6      111.20       74.90     42.65 o 
  -2  19   6        4.76      -49.40     49.40 o 
   1  19   6       51.95      -34.68     86.80 o 
   4  19   6     4523.44     4917.35    396.24 o 
   7  19   6     1734.47     1809.60    209.04 o 
  10  19   6       49.64      -22.23    146.64 o 
  13  19   6       93.33      204.97    240.24 o 
 -34  20   6     1306.13     1256.35    258.96 o 
 -31  20   6     2517.80     3361.97    624.01 o 
 -28  20   6      697.73      631.65    141.24 o 
 -25  20   6       17.08       41.09    184.08 o 
 -22  20   6     1438.57     1183.62    189.12 o 
 -19  20   6     2350.12     2344.37    209.55 o 
 -16  20   6       33.33       18.39    125.23 o 
 -13  20   6      136.25      192.17    129.66 o 
 -10  20   6       70.88       37.67    118.16 o 
  -7  20   6       28.21       68.57     80.98 o 
  -4  20   6      804.21      546.26     60.35 o 
  -1  20   6     4301.55     5133.06    220.65 o 
   2  20   6     1420.50     1871.87    127.85 o 
   5  20   6      169.67      112.33    114.55 o 
   8  20   6      151.42      141.98    111.02 o 
  11  20   6     1898.22     2151.07    224.62 o 
  14  20   6       67.75      -76.13    155.76 o 
 -33  21   6       34.31     -163.92    163.92 o 
 -30  21   6      149.07      246.44    153.08 o 
 -27  21   6      472.29      487.29    196.31 o 
 -24  21   6     2312.80     2093.36    231.62 o 
 -21  21   6       16.79      -74.88    141.20 o 
 -18  21   6     1228.34     1257.01    178.66 o 
 -15  21   6     1036.29      919.43    165.42 o 
 -12  21   6    22816.13    22599.94    533.85 o 
  -9  21   6      267.41      239.56    128.77 o 
  -6  21   6    10013.47    10730.76    284.37 o 
  -3  21   6       21.77      -51.22     61.34 o 
   0  21   6     8551.51     9318.51    245.21 o 
   3  21   6     2000.62     2239.94    154.93 o 
   6  21   6     1409.09     1633.21    213.97 o 
   9  21   6      479.42      570.40    157.98 o 
  12  21   6      197.06      218.89    160.42 o 
 -32  22   6      152.00      119.02    170.80 o 
 -29  22   6      630.77      832.74    151.70 o 
 -26  22   6      251.04       32.42    180.75 o 
 -23  22   6      190.25       -4.68    158.11 o 
 -20  22   6     1099.01     1242.81    185.32 o 
 -17  22   6     5740.75     5070.11    271.34 o 
 -14  22   6     6550.42     6991.04    306.45 o 
 -11  22   6        8.33     -120.80    120.80 o 
  -8  22   6    17528.35    18135.54    420.20 o 
  -5  22   6      561.42      483.29     97.40 o 
  -2  22   6     5827.64     5402.94    139.56 o 
   1  22   6      190.26      263.00    105.99 o 
   4  22   6      789.17      650.87    116.23 o 
   7  22   6       95.23       36.55    118.05 o 
  10  22   6       65.69      209.85    173.81 o 
 -31  23   6     1894.96     2627.07    411.84 o 
 -28  23   6      133.12     -174.25    174.25 o 
 -25  23   6     3200.85     3130.56    355.68 o 
 -22  23   6     1395.07     1034.93    221.52 o 
 -19  23   6      351.14      215.28    150.02 o 
 -16  23   6     7725.38     7960.64    617.77 o 
 -13  23   6     1839.63     2086.99    197.97 o 
 -10  23   6     1847.19     1521.47    185.32 o 
  -7  23   6      203.63      374.27    108.81 o 
  -4  23   6     3887.14     4332.78    156.17 o 
  -1  23   6     2215.18     2301.47    151.38 o 
   2  23   6     1438.84     1358.55    148.13 o 
   5  23   6      442.32      450.91    128.36 o 
   8  23   6      212.88       58.93    175.42 o 
 -33  24   6       76.74     -132.89    169.69 o 
 -30  24   6       48.68      148.68    180.96 o 
 -27  24   6      455.38      517.93    202.97 o 
 -24  24   6      419.18       91.47    299.52 o 
 -21  24   6     2845.49     2962.67    477.37 o 
 -18  24   6      169.54        4.04    149.24 o 
 -15  24   6      176.70       50.11    142.95 o 
 -12  24   6     3752.51     3558.51    242.56 o 
  -9  24   6     3807.34     4246.23    172.53 o 
  -6  24   6       48.90      158.14     95.79 o 
  -3  24   6      417.51      177.12     91.35 o 
   0  24   6      494.42      505.02    161.89 o 
   3  24   6      122.88      159.64    119.49 o 
   6  24   6     1231.50     1415.68    191.45 o 
   9  24   6      216.45       25.28    167.32 o 
 -32  25   6      276.34       85.47    159.66 o 
 -29  25   6      275.18      180.96    202.97 o 
 -26  25   6       32.13     -212.16    212.16 o 
 -23  25   6     1322.94     1402.66    220.49 o 
 -20  25   6        0.47     -149.83    149.83 o 
 -17  25   6        6.03     -149.24    149.24 o 
 -14  25   6     3679.38     3425.82    246.98 o 
 -11  25   6      680.42      866.11    169.49 o 
  -8  25   6     2062.05     2045.33    133.58 o 
  -5  25   6      221.38       66.83    104.85 o 
  -2  25   6     7847.77     8238.25    346.35 o 
   1  25   6     1241.09     1700.24    152.08 o 
   4  25   6      638.99      576.88    148.35 o 
   7  25   6      199.97      -43.35    324.48 o 
 -31  26   6      728.33      393.34    218.40 o 
 -28  26   6      468.70      356.25    218.11 o 
 -25  26   6     1515.19     1291.18    227.21 o 
 -22  26   6     1326.12     1310.02    274.56 o 
 -19  26   6     1047.96     1062.16    201.68 o 
 -16  26   6     3543.64     3551.27    262.29 o 
 -13  26   6     4210.02     3738.39    263.75 o 
 -10  26   6     4389.89     4597.81    176.44 o 
  -7  26   6     6883.56     7104.54    204.92 o 
  -4  26   6      637.88      566.04    123.94 o 
  -1  26   6       56.27      -53.00    156.59 o 
   2  26   6     2112.77     2152.85    188.96 o 
   5  26   6      467.25      110.68    156.80 o 
 -30  27   6      163.94       71.24    211.24 o 
 -27  27   6     1096.48      953.97    602.17 o 
 -24  27   6      591.09      489.85    198.56 o 
 -21  27   6     2991.18     3430.70    275.54 o 
 -18  27   6       76.28      -60.86    159.92 o 
 -15  27   6    10481.76    10170.82    474.25 o 
 -12  27   6      265.65      182.99    161.65 o 
  -9  27   6     2187.38     2170.84    144.28 o 
  -6  27   6       30.43       41.40    107.86 o 
  -3  27   6     1919.05     2196.50    324.48 o 
   0  27   6      147.45       49.92    243.36 o 
   3  27   6       27.71       10.84    159.30 o 
 -29  28   6     2190.37     2525.92    293.40 o 
 -26  28   6      761.47      767.71    222.79 o 
 -23  28   6     1025.90      755.05    205.14 o 
 -20  28   6      304.28       53.12    171.91 o 
 -17  28   6     3647.23     3780.79    414.96 o 
 -14  28   6      104.71      114.05    166.11 o 
 -11  28   6     1468.65     1248.08    290.16 o 
  -8  28   6       61.33        4.60    105.46 o 
  -5  28   6       45.02     -168.48    168.48 o 
   1  28   6       59.26      -62.40    262.08 o 
 -28  29   6        7.58       25.74    211.24 o 
 -25  29   6     1195.11      811.21    222.79 o 
 -22  29   6     2624.83     2443.16    257.42 o 
 -19  29   6       29.70      -92.79    168.81 o 
 -16  29   6       52.99       -6.24    168.81 o 
 -13  29   6       31.08      -71.34    161.65 o 
 -10  29   6      442.08      400.72    118.98 o 
  -7  29   6     1012.26      972.25    150.10 o 
 -27  30   6       98.54      -16.55    202.40 o 
 -24  30   6      230.02      414.79    200.73 o 
 -21  30   6      159.45      160.04    192.80 o 
 -18  30   6      332.69      254.03    189.12 o 
 -15  30   6     4179.35     4314.89    299.17 o 
 -12  30   6        5.34     -108.44    161.65 o 
  -9  30   6      965.32      639.56    171.60 o 
  -6  30   6       49.80      262.08    168.48 o 
 -26  31   6      676.72      538.65    226.44 o 
 -23  31   6      280.34      243.36    200.73 o 
 -20  31   6     1565.80     1776.29    246.62 o 
 -17  31   6      202.88      112.99    183.91 o 
 -14  31   6       29.75       -6.63    176.71 o 
 -11  31   6     1843.71     1453.94    336.96 o 
  -8  31   6      382.09      310.20    156.80 o 
 -25  32   6      146.27      -86.54    200.44 o 
 -22  32   6     1199.49     1274.32    243.43 o 
 -19  32   6       48.19      149.48    195.42 o 
 -16  32   6      952.92      944.06    216.78 o 
 -13  32   6        1.22      -56.16    274.56 o 
 -10  32   6       51.36      158.08    128.37 o 
 -24  33   6        4.50       39.00    201.68 o 
 -21  33   6      347.57       94.41    202.31 o 
 -18  33   6       20.66      -70.79    191.60 o 
 -15  33   6        0.02     -230.88    287.04 o 
 -12  33   6       26.09     -255.84    268.32 o 
  -9  33   6      498.27      305.24    177.72 o 
 -20  34   6       44.55      -37.44    312.00 o 
 -17  34   6       31.98       12.48    299.52 o 
 -14  34   6      390.10      343.20    318.24 o 
  -1   1   7    23394.77    21250.85    169.08 o 
  -3   2   7     1431.26     1107.78     25.95 o 
   0   2   7     1695.15     2294.70     38.76 o 
  -5   3   7   155532.22   160336.14   1089.61 o 
  -2   3   7    86628.19    83030.58    555.22 o 
   1   3   7    29752.51    30585.71    221.73 o 
  -7   4   7      229.54      548.66     27.42 o 
  -4   4   7    11308.72    12420.07     99.18 o 
  -1   4   7    14616.25    13146.36    110.45 o 
   2   4   7   148503.70   156713.94   1028.10 o 
  -9   5   7      782.59      707.47     43.97 o 
  -6   5   7    28065.10    31597.21    254.76 o 
  -3   5   7     9233.35    10984.07    101.52 o 
   0   5   7    10472.87     9281.18     82.72 o 
   3   5   7       67.09       37.32     21.29 o 
 -11   6   7     3051.10     3314.08     74.83 o 
  -8   6   7      106.54      197.52     31.44 o 
  -5   6   7     3240.22     3482.44     44.51 o 
  -2   6   7      171.72      123.08     20.03 o 
   1   6   7    62523.39    63538.72    436.74 o 
   4   6   7    36485.61    35454.21    268.44 o 
 -13   7   7      304.85      322.64     91.44 o 
 -10   7   7    20554.52    18829.45    206.06 o 
  -7   7   7    27487.90    25975.76    212.07 o 
  -4   7   7    48020.89    49282.86    358.59 o 
  -1   7   7     3522.39     4929.31     56.81 o 
   2   7   7    36617.72    33792.02    259.75 o 
   5   7   7    13435.69    14127.50    152.54 o 
 -15   8   7    26758.98    28411.63    376.95 o 
 -12   8   7     3897.44     3920.65     92.87 o 
  -9   8   7     3197.68     4214.68     76.13 o 
  -6   8   7    20660.32    21480.04    196.99 o 
  -3   8   7     7078.68     7723.06     71.92 o 
   0   8   7     7949.13     7967.88     83.14 o 
   3   8   7     2180.06     2274.41     45.42 o 
   6   8   7     4769.77     4421.09    112.41 o 
 -17   9   7     7687.79     6963.99    602.17 o 
 -14   9   7    27554.51    26404.02    347.01 o 
 -11   9   7    39391.20    40966.45    442.21 o 
  -8   9   7     2643.22     3968.42     60.10 o 
  -5   9   7     1584.10     1641.90     34.11 o 
  -2   9   7     5957.94     4977.80     59.77 o 
   1   9   7      739.17      719.73     35.23 o 
   4   9   7      937.85     1340.64     54.95 o 
   7   9   7       67.00       60.92     64.96 o 
 -19  10   7      872.84      896.77    154.24 o 
 -16  10   7      224.18       55.32     79.91 o 
 -13  10   7     4763.48     4771.23    154.51 o 
 -10  10   7      311.05      245.06     31.71 o 
  -7  10   7    17965.72    15458.56    168.29 o 
  -4  10   7    46313.70    48110.02    340.02 o 
  -1  10   7     3916.50     3733.71     57.67 o 
   2  10   7      894.12      987.62     38.67 o 
   5  10   7     4262.63     3947.59    106.11 o 
   8  10   7      446.24      501.82    138.94 o 
 -21  11   7      809.44      794.15    160.64 o 
 -18  11   7     2191.93     2409.68    192.80 o 
 -15  11   7      103.65      172.37     63.40 o 
 -12  11   7    30032.35    30316.77    311.69 o 
  -9  11   7     8983.08     8753.78    125.16 o 
  -6  11   7     3784.07     3684.34     56.71 o 
  -3  11   7      809.85      983.82     45.98 o 
   0  11   7    45680.06    43792.95    332.39 o 
   3  11   7    39816.04    37477.43    377.88 o 
   6  11   7     6859.97     6601.40    169.51 o 
   9  11   7     1370.04     1152.06    167.50 o 
 -23  12   7     4882.39     5003.22    336.96 o 
 -20  12   7       29.77      -55.84    129.66 o 
 -17  12   7    15490.39    14986.66    398.87 o 
 -14  12   7      790.17      740.40     52.00 o 
 -11  12   7     6025.90     5469.53     93.34 o 
  -8  12   7    16860.02    17021.42    199.15 o 
  -5  12   7    60238.20    58341.79    420.85 o 
  -2  12   7     3117.21     3631.35     60.95 o 
   1  12   7     3388.00     3612.15     70.36 o 
   4  12   7    12164.71    12188.86    234.39 o 
   7  12   7     8211.44     7714.00    299.17 o 
  10  12   7       17.72     -116.94    116.94 o 
 -25  13   7       13.81      134.98    121.68 o 
 -22  13   7      302.39      198.17    145.41 o 
 -19  13   7    14562.85    13229.20    567.85 o 
 -16  13   7     2141.95     1658.77    165.07 o 
 -13  13   7     8572.76     8657.41    146.76 o 
 -10  13   7    12078.77    11159.66    168.30 o 
  -7  13   7     1238.11     1160.23     46.49 o 
  -4  13   7     2640.58     1713.86     45.21 o 
  -1  13   7     7752.39     8521.16    100.37 o 
   2  13   7     2203.77     2423.05    104.93 o 
   5  13   7      129.71      -29.97     77.61 o 
   8  13   7       29.31       81.12     88.72 o 
  11  13   7       89.12     -118.88    118.88 o 
 -27  14   7     2865.56     3479.91    464.89 o 
 -24  14   7     6213.41     6857.56    633.37 o 
 -21  14   7     2054.06     1579.78    193.44 o 
 -18  14   7        8.68      -32.84    125.23 o 
 -15  14   7     7957.07     8284.25    170.49 o 
 -12  14   7    10883.86    11220.23    153.42 o 
  -9  14   7      144.39       29.84     53.16 o 
  -6  14   7     4545.46     5130.63     90.24 o 
  -3  14   7     7115.35     8003.30    100.33 o 
   0  14   7     1120.93     1305.29     52.42 o 
   3  14   7      279.23      291.52     99.98 o 
   6  14   7     4390.82     4703.25    188.68 o 
   9  14   7    13219.12    14127.36    848.65 o 
  12  14   7      266.14      217.30    123.62 o 
 -29  15   7     1466.61     1025.27    171.86 o 
 -26  15   7       29.59     -152.88    152.88 o 
 -23  15   7       11.47      -93.99    140.99 o 
 -20  15   7     4954.15     4974.85    340.08 o 
 -17  15   7     8774.76     9178.63    267.81 o 
 -14  15   7     5976.27     5774.74    164.95 o 
 -11  15   7      461.38      414.08     72.34 o 
  -8  15   7     9515.66     8396.51    136.94 o 
  -5  15   7    17682.11    18097.36    235.22 o 
  -2  15   7      610.33      536.25     41.99 o 
   1  15   7    34596.36    34301.08    369.19 o 
   4  15   7       62.14        0.81     94.48 o 
   7  15   7     6068.38     6260.41    222.98 o 
  10  15   7     2343.19     2277.63    170.06 o 
  13  15   7     6632.22     7308.26    599.05 o 
 -31  16   7       99.63       45.53    143.60 o 
 -28  16   7       15.90       29.50    246.48 o 
 -25  16   7      256.78      131.04    167.67 o 
 -22  16   7      686.57      721.23    312.00 o 
 -19  16   7        0.14      -29.44     76.25 o 
 -16  16   7       11.94     -114.47    114.47 o 
 -13  16   7    26812.88    25261.33    421.93 o 
 -10  16   7     8863.46     8913.91    197.25 o 
  -7  16   7     6987.52     6369.29    170.21 o 
  -4  16   7      245.31      253.81     46.30 o 
  -1  16   7    24948.30    25812.92    284.86 o 
   2  16   7      362.98      459.42     99.27 o 
   5  16   7     5022.04     5012.66    418.08 o 
   8  16   7     3354.92     3459.55    186.12 o 
  11  16   7       21.88      110.37    133.90 o 
  14  16   7       58.69       83.62    145.38 o 
 -33  17   7       31.04     -175.01    175.01 o 
 -30  17   7      320.24      266.24    160.19 o 
 -27  17   7      217.72      244.28    134.86 o 
 -24  17   7     4037.09     3917.94    468.01 o 
 -21  17   7      549.80      435.78    159.92 o 
 -18  17   7    24693.61    25436.84   1516.34 o 
 -15  17   7     1712.36     1861.77    114.77 o 
 -12  17   7     1382.15     1084.71    258.96 o 
  -9  17   7    19150.80    19911.67    455.85 o 
  -6  17   7    25175.45    24666.22    453.04 o 
  -3  17   7     2192.67     2810.84     80.52 o 
   0  17   7     6613.77     5883.90    129.13 o 
   3  17   7     2445.79     2914.72    164.41 o 
   6  17   7      748.87      678.17    128.42 o 
   9  17   7       11.96     -128.88    128.88 o 
  12  17   7       68.12       36.08    133.90 o 
  15  17   7      232.62        8.74    155.76 o 
 -32  18   7      714.72      639.17    175.44 o 
 -29  18   7      483.82      596.84    165.06 o 
 -26  18   7      786.14      732.70    198.56 o 
 -23  18   7       19.05     -114.21    165.36 o 
 -20  18   7     1060.01      864.31    169.49 o 
 -17  18   7     5191.03     5141.22    262.29 o 
 -14  18   7    13617.98    13872.42    394.74 o 
 -11  18   7     4331.06     3817.13    220.49 o 
  -8  18   7     3071.13     2985.24    200.73 o 
  -5  18   7     4123.94     3648.20    169.33 o 
  -2  18   7     4543.59     4919.17     97.43 o 
   1  18   7     1547.18     1425.62    133.19 o 
   4  18   7        6.00     -109.56    109.56 o 
   7  18   7      680.36      485.87    138.52 o 
  10  18   7      122.65       17.23    141.93 o 
  13  18   7      319.58      218.15    158.14 o 
 -31  19   7        0.24     -150.02    151.10 o 
 -28  19   7     1401.92     1331.14    216.78 o 
 -25  19   7      982.36      971.75    202.97 o 
 -22  19   7       20.64     -146.64    146.64 o 
 -19  19   7       77.32       82.05    196.56 o 
 -16  19   7     2616.00     3179.26    449.28 o 
 -13  19   7       58.67      -18.26    118.89 o 
 -10  19   7     1788.64     1585.62    169.83 o 
  -7  19   7    12902.69    12911.04    372.83 o 
  -4  19   7     5542.79     6140.21    157.85 o 
  -1  19   7     4192.84     4745.61    117.57 o 
   2  19   7      184.30     -106.80    110.70 o 
   5  19   7     6230.40     7046.35    661.45 o 
   8  19   7      974.26     1179.40    249.60 o 
  11  19   7      676.38      636.31    162.50 o 
  14  19   7       94.71      131.73    175.42 o 
 -33  20   7      378.77      340.77    162.15 o 
 -30  20   7      392.22      421.50    143.32 o 
 -27  20   7      328.56      310.35    191.90 o 
 -24  20   7      493.28      395.83    182.76 o 
 -21  20   7     2549.28     2188.35    218.11 o 
 -18  20   7    11752.19    11141.30    873.61 o 
 -15  20   7        2.04       -9.04    127.73 o 
 -12  20   7     6166.14     5920.44    277.88 o 
  -9  20   7       73.58      -87.47    120.80 o 
  -6  20   7      744.41      944.12    234.00 o 
  -3  20   7    10847.88    10613.51    183.76 o 
   0  20   7     5745.07     6461.74    308.17 o 
   3  20   7      408.48      594.13    143.86 o 
   6  20   7       95.18      -42.53    159.12 o 
   9  20   7     2595.80     2632.36    226.37 o 
  12  20   7       78.54      -50.09    153.53 o 
 -32  21   7        1.27      -37.28    154.89 o 
 -29  21   7      690.55      656.30    213.97 o 
 -26  21   7     1517.96     1952.93    280.80 o 
 -23  21   7     3565.16     4308.95    284.57 o 
 -20  21   7       50.55     -141.20    141.20 o 
 -17  21   7      562.32      695.12    165.42 o 
 -14  21   7    16598.49    16331.22    648.97 o 
 -11  21   7     5729.17     6101.94    282.39 o 
  -8  21   7    11103.23    11117.58    372.83 o 
  -5  21   7     2666.81     2451.01    202.83 o 
  -2  21   7      887.22     1181.45     89.75 o 
   1  21   7     2056.57     1996.93    147.11 o 
   4  21   7     2683.37     3185.92    168.66 o 
   7  21   7       35.84       32.85    129.37 o 
  10  21   7       21.60      -17.12    132.97 o 
 -31  22   7     1350.79     1358.47    179.72 o 
 -28  22   7       28.40      -51.39    218.40 o 
 -25  22   7     1311.55     1027.70    218.11 o 
 -22  22   7      138.92      331.12    215.28 o 
 -19  22   7     5196.60     5393.90    293.40 o 
 -16  22   7      535.98      507.03    156.22 o 
 -13  22   7      418.36      375.40    152.18 o 
 -10  22   7     2425.03     2935.97    268.32 o 
  -7  22   7     3547.15     3915.64    240.45 o 
  -4  22   7     1575.26     1566.74    186.68 o 
  -1  22   7      761.35      830.78    117.20 o 
   2  22   7      563.41      327.75    119.22 o 
   5  22   7       27.49        0.06    119.22 o 
   8  22   7       53.87     -121.89    129.47 o 
  11  22   7      313.90      494.21    176.53 o 
 -33  23   7      381.09      340.16    166.98 o 
 -30  23   7       21.76     -106.50    243.36 o 
 -27  23   7      414.73      424.39    209.55 o 
 -24  23   7      774.05      889.00    252.72 o 
 -21  23   7      659.16      208.30    167.50 o 
 -18  23   7     1869.87     1566.81    255.84 o 
 -15  23   7      924.04      743.66    169.49 o 
 -12  23   7      913.47      659.71    165.07 o 
  -9  23   7      158.23       65.62    136.57 o 
  -6  23   7      713.71      720.85    167.67 o 
  -3  23   7      167.93       23.40    102.75 o 
   0  23   7     1181.08     1235.45    139.99 o 
   3  23   7      108.32      116.44    125.72 o 
   6  23   7      618.20      585.37    134.90 o 
   9  23   7      165.35      130.25    162.50 o 
 -32  24   7       50.51      -84.16    152.45 o 
 -29  24   7      238.47      134.94    211.66 o 
 -26  24   7      114.73     -102.96    185.32 o 
 -23  24   7     1067.21     1077.36    209.55 o 
 -20  24   7     2165.91     2488.28    399.36 o 
 -17  24   7     3955.60     4134.33    271.34 o 
 -14  24   7     1551.32     2127.23    218.11 o 
 -11  24   7      408.64      117.37    149.83 o 
  -8  24   7     6894.98     6577.47    399.36 o 
  -5  24   7     2275.64     2535.59    155.96 o 
  -2  24   7     2872.62     2889.15    343.20 o 
   1  24   7      326.09      389.46    127.41 o 
   4  24   7      828.61      864.71    137.43 o 
   7  24   7       99.76      -73.32    177.84 o 
 -31  25   7       19.24     -116.98    190.32 o 
 -28  25   7       63.19     -127.85    198.41 o 
 -25  25   7      784.37      583.45    211.80 o 
 -22  25   7      600.38      449.21    187.18 o 
 -19  25   7     1379.71     1507.87    243.36 o 
 -16  25   7     6611.50     6875.31    335.26 o 
 -13  25   7    14696.56    15534.93   1154.41 o 
 -10  25   7      105.69      105.55    156.22 o 
  -7  25   7     2436.14     2450.37    227.21 o 
  -4  25   7     3499.59     3948.16    262.08 o 
  -1  25   7     2249.81     1909.46    318.24 o 
   2  25   7      598.28      610.39    140.49 o 
   5  25   7      249.84      171.56    162.73 o 
 -30  26   7       33.48     -143.78    209.55 o 
 -27  26   7     2673.46     3243.52    299.95 o 
 -24  26   7        3.35      -46.80    180.91 o 
 -21  26   7     3197.02     3307.73    273.57 o 
 -18  26   7      511.11      318.56    176.33 o 
 -15  26   7     4328.90     4564.19    290.82 o 
 -12  26   7      737.79      794.45    185.16 o 
  -9  26   7     5627.77     5673.28    304.36 o 
  -6  26   7      735.09     1057.33    117.55 o 
  -3  26   7       51.94       49.92    230.88 o 
   0  26   7      106.60      -99.84    230.88 o 
   3  26   7       44.01     -212.16    212.16 o 
 -29  27   7      516.09      172.31    222.79 o 
 -26  27   7      192.93      127.92    202.97 o 
 -23  27   7     1208.00     1370.61    480.49 o 
 -20  27   7     2230.54     1945.19    290.16 o 
 -17  27   7       73.33      -37.44    234.00 o 
 -14  27   7      530.47      601.91    187.18 o 
 -11  27   7        2.82       39.30    160.42 o 
  -8  27   7        8.04     -187.20    243.36 o 
  -5  27   7       16.39     -118.88    118.88 o 
  -2  27   7     1687.79     2477.31    349.44 o 
   4  27   7      179.46       62.48    160.42 o 
 -28  28   7      933.56      663.26    236.03 o 
 -25  28   7      210.05      112.04    198.41 o 
 -22  28   7     1027.37      775.87    209.28 o 
 -19  28   7        2.28     -162.54    162.54 o 
 -16  28   7        7.16      -69.05    167.50 o 
 -13  28   7     1403.88     1208.95    211.24 o 
 -10  28   7       82.39        1.00    165.07 o 
  -7  28   7     1604.05     1829.99    226.95 o 
  -4  28   7       23.35      -62.40    218.40 o 
 -27  29   7       20.01      -31.20    207.38 o 
 -24  29   7      174.45       -9.97    227.76 o 
 -21  29   7      222.68      363.89    196.02 o 
 -18  29   7      496.38      560.44    200.73 o 
 -15  29   7     1519.90     1448.79    230.86 o 
 -12  29   7       39.40      -76.74    169.49 o 
  -9  29   7     1535.95     1939.13    238.15 o 
  -6  29   7       32.41      224.64    237.12 o 
 -26  30   7     1329.35     1603.01    399.36 o 
 -23  30   7       51.84     -130.74    185.16 o 
 -20  30   7      361.72      173.00    191.60 o 
 -17  30   7     2924.99     3157.80    280.16 o 
 -14  30   7      558.45      442.48    246.48 o 
 -11  30   7      557.36      427.55    280.80 o 
  -8  30   7       67.52      -53.04    202.80 o 
 -25  31   7      116.34       41.24    202.40 o 
 -22  31   7     2191.10     1995.05    264.74 o 
 -19  31   7      277.06      331.92    206.12 o 
 -16  31   7       76.76      213.08    192.80 o 
 -13  31   7      286.10      200.55    189.12 o 
 -10  31   7      375.24       70.72    184.69 o 
 -24  32   7       19.11     -196.31    196.31 o 
 -21  32   7       83.52        3.98    200.73 o 
 -18  32   7        3.27      -84.17    189.12 o 
 -15  32   7      665.70      699.83    217.58 o 
 -12  32   7     1205.22     1198.09    349.44 o 
 -23  33   7        5.66       10.04    202.40 o 
 -20  33   7      268.20       92.79    201.68 o 
 -17  33   7       61.47     -111.03    188.88 o 
 -14  33   7      445.00      574.09    330.72 o 
 -11  33   7      324.66       18.72    299.52 o 
   0   1   8     1256.14     2334.55     43.13 o 
  -2   2   8     6510.94     6572.13     69.60 o 
   1   2   8    58472.32    59609.53    410.28 o 
  -4   3   8   143535.77   148582.59    940.07 o 
  -1   3   8    13234.22    13280.11    114.38 o 
   2   3   8     3355.48     3181.57     50.78 o 
  -6   4   8       39.54       15.23     29.18 o 
  -3   4   8     3943.21     3313.72     67.89 o 
   0   4   8    25603.56    28140.50    200.76 o 
   3   4   8    20447.51    18710.25    156.70 o 
  -8   5   8     1334.34     1770.62     53.95 o 
  -5   5   8     8945.84    10047.73     87.03 o 
  -2   5   8    47714.93    42941.84    317.68 o 
   1   5   8     1604.28     1660.43     37.83 o 
   4   5   8    14309.99    13829.14    138.04 o 
 -10   6   8    21648.95    21490.60    242.43 o 
  -7   6   8     4609.29     4928.34     74.98 o 
  -4   6   8    36058.87    35726.13    271.04 o 
  -1   6   8    40273.03    41288.71    284.33 o 
   2   6   8    71392.09    68541.97    491.00 o 
   5   6   8      962.01     1622.22     42.63 o 
 -12   7   8    35055.83    33510.63    376.19 o 
  -9   7   8     6396.27     5938.55    102.02 o 
  -6   7   8    23528.72    23520.58    190.60 o 
  -3   7   8     1768.22     1939.13     45.80 o 
   0   7   8      714.89      521.53     37.03 o 
   3   7   8    31444.16    32413.85    276.66 o 
   6   7   8    21373.16    20409.09    333.95 o 
 -14   8   8     2501.94     2347.05    138.70 o 
 -11   8   8      127.21      162.40     47.11 o 
  -8   8   8     4050.36     3969.29     66.96 o 
  -5   8   8      191.02      401.05     28.86 o 
  -2   8   8     2524.55     3276.95     52.72 o 
   1   8   8    15801.28    16581.90    161.03 o 
   4   8   8    10986.47    11249.92    139.13 o 
   7   8   8     5408.86     4645.01    140.92 o 
 -16   9   8      389.62      481.40    174.72 o 
 -13   9   8     5065.31     4395.89    144.43 o 
 -10   9   8    38434.35    38695.36    356.43 o 
  -7   9   8    25514.86    23935.75    241.75 o 
  -4   9   8      250.66      242.45     29.52 o 
  -1   9   8      197.27      159.33     28.18 o 
   2   9   8    18755.79    17194.32    162.38 o 
   5   9   8       76.97      282.35     68.17 o 
   8   9   8    16983.79    16658.33    426.91 o 
 -18  10   8      665.11      741.18    153.68 o 
 -15  10   8     4576.87     4323.86    222.01 o 
 -12  10   8      804.41     1037.84     80.07 o 
  -9  10   8      682.73     1014.34     45.73 o 
  -6  10   8    42315.16    43191.83    381.35 o 
  -3  10   8    33991.82    33566.01    259.22 o 
   0  10   8     2786.43     2807.94     55.32 o 
   3  10   8        7.60      189.94     45.75 o 
   6  10   8    11694.34    12262.14    271.10 o 
   9  10   8      799.14      473.87    145.41 o 
 -20  11   8       51.02       78.94    138.94 o 
 -17  11   8    17966.39    17130.33    555.37 o 
 -14  11   8     2599.32     2527.74    123.68 o 
 -11  11   8    51504.39    51818.33    545.84 o 
  -8  11   8     4849.00     4516.05     88.97 o 
  -5  11   8     7598.13     7345.93     91.45 o 
  -2  11   8    15517.24    15939.19    145.19 o 
   1  11   8    26216.62    28820.30    235.50 o 
   4  11   8       38.47       13.85     77.46 o 
   7  11   8     1439.61     1219.34    163.08 o 
  10  11   8      478.15      292.37    149.83 o 
 -22  12   8     6006.75     5972.82    297.62 o 
 -19  12   8     2634.29     2710.55    299.52 o 
 -16  12   8     3563.50     3060.03    202.40 o 
 -13  12   8     7684.11     6678.56    144.21 o 
 -10  12   8      150.56      370.42     41.87 o 
  -7  12   8    39144.81    39295.63    371.98 o 
  -4  12   8     5035.79     4299.42     66.19 o 
  -1  12   8      499.92      527.29     44.04 o 
   2  12   8     1316.56     1629.08     80.16 o 
   5  12   8     1806.92     1689.57    120.78 o 
   8  12   8     5148.94     5513.64    270.69 o 
  11  12   8     2323.60     2793.55    480.49 o 
 -24  13   8      217.40       71.76    163.26 o 
 -21  13   8       70.61       18.72    145.61 o 
 -18  13   8     8004.85     7285.30    321.36 o 
 -15  13   8     1692.86     2084.95    102.25 o 
 -12  13   8      779.33      733.17     59.35 o 
  -9  13   8     7657.70     7432.76    133.78 o 
  -6  13   8     1961.20     1995.31     51.67 o 
  -3  13   8     3155.90     3002.38     59.07 o 
   0  13   8    18136.21    16961.82    187.03 o 
   3  13   8    34493.01    34776.38    773.68 o 
   6  13   8        1.73       33.35    146.64 o 
   9  13   8     3622.65     3599.00    237.12 o 
  12  13   8     7196.03     7772.35    742.57 o 
 -26  14   8     2964.25     3072.87    185.32 o 
 -23  14   8     1935.91     1929.66    218.38 o 
 -20  14   8       63.91     -168.48    168.48 o 
 -17  14   8     4946.95     4613.84    228.55 o 
 -14  14   8     1316.21     1329.28     99.98 o 
 -11  14   8    12468.93    11350.09    178.60 o 
  -8  14   8     2991.81     2608.69    103.97 o 
  -5  14   8    26718.19    26734.11    320.49 o 
  -2  14   8     6771.04     6861.30     97.32 o 
   1  14   8    14397.27    13247.36    212.13 o 
   4  14   8     3398.67     3779.43    278.97 o 
   7  14   8    19686.52    18870.57   1553.78 o 
  10  14   8     1432.72     1165.98    152.11 o 
  13  14   8      214.54       85.80    128.42 o 
 -28  15   8     2685.20     3409.29    268.32 o 
 -25  15   8      119.45      232.86    173.91 o 
 -22  15   8       11.33     -144.81    144.81 o 
 -19  15   8     3659.73     3652.03    239.72 o 
 -16  15   8    11962.66    11538.79    259.39 o 
 -13  15   8     6117.58     6228.72    344.43 o 
 -10  15   8     2426.42     2500.37    166.65 o 
  -7  15   8    36984.21    37177.21    519.26 o 
  -4  15   8     5383.74     5152.13    129.52 o 
  -1  15   8    19799.13    19239.64    275.41 o 
   2  15   8     5100.40     5935.89    194.52 o 
   5  15   8       86.02      171.55    111.49 o 
   8  15   8      208.94      248.29    109.79 o 
  11  15   8      645.66      700.22    137.73 o 
  14  15   8       43.36     -146.86    296.40 o 
 -30  16   8       28.53     -199.68    199.68 o 
 -27  16   8      433.02      707.01    176.91 o 
 -24  16   8     4983.36     4929.81    446.17 o 
 -21  16   8       67.74      -78.91    299.52 o 
 -18  16   8     6487.45     5999.61    302.64 o 
 -15  16   8    15835.40    16305.31    605.29 o 
 -12  16   8    31693.16    30921.09   1163.77 o 
  -9  16   8      368.45      134.16     89.89 o 
  -6  16   8     2384.48     2563.58    146.92 o 
  -3  16   8      331.73      238.61     79.78 o 
   0  16   8      567.34      571.07     79.67 o 
   3  16   8     1141.40     1424.68    221.52 o 
   6  16   8      299.49       16.14    162.24 o 
   9  16   8     4929.58     6353.89   1048.33 o 
  12  16   8      677.73      495.46    155.76 o 
  15  16   8      103.18      174.39    150.10 o 
 -32  17   8      185.05       63.34    168.53 o 
 -29  17   8       99.01     -143.14    143.14 o 
 -26  17   8     2912.71     3551.68    336.96 o 
 -23  17   8       85.71     -153.68    153.68 o 
 -20  17   8     7795.45     8237.68    338.98 o 
 -17  17   8      343.43      277.68    144.81 o 
 -14  17   8     1824.50     1883.19    110.31 o 
 -11  17   8      826.50      596.14    138.94 o 
  -8  17   8    18244.35    17292.45    362.34 o 
  -5  17   8    13917.46    11782.22    277.67 o 
  -2  17   8      908.05     1198.83     76.39 o 
   1  17   8     6989.47     6543.56    446.17 o 
   4  17   8      240.51      150.54    112.37 o 
   7  17   8     2358.55     2414.73    508.57 o 
  10  17   8       36.68      -14.04    133.90 o 
  13  17   8     1833.22     2321.70    567.85 o 
  16  17   8        8.93      -41.62    182.86 o 
 -31  18   8      465.34      546.32    296.40 o 
 -28  18   8        0.40       24.96    189.73 o 
 -25  18   8       94.02      272.82    189.58 o 
 -22  18   8       31.41       58.12    154.24 o 
 -19  18   8      254.87      246.48    149.83 o 
 -16  18   8      879.80      942.21    165.07 o 
 -13  18   8     4519.62     4802.74    268.32 o 
 -10  18   8      158.58      233.10    140.40 o 
  -7  18   8      447.99      570.36    147.77 o 
  -4  18   8     1391.22     1537.25    107.34 o 
  -1  18   8    11167.91    10532.04    306.72 o 
   2  18   8     2863.27     3630.75    302.64 o 
   5  18   8      635.19      527.53    137.01 o 
   8  18   8       61.42      -22.91    149.76 o 
  11  18   8      767.92      881.48    169.69 o 
  14  18   8      241.04      126.42    215.28 o 
 -33  19   8       61.56      192.24    355.68 o 
 -30  19   8        2.42     -101.98    142.69 o 
 -27  19   8       10.27     -178.66    178.66 o 
 -24  19   8     2728.66     2837.85    683.29 o 
 -21  19   8       48.94      -27.67    151.80 o 
 -18  19   8    10093.62    10107.39   1116.97 o 
 -15  19   8      531.32      627.26    152.18 o 
 -12  19   8     1070.87      947.90    161.01 o 
  -9  19   8      819.01     1065.04    163.26 o 
  -6  19   8    17146.86    17782.57    458.32 o 
  -3  19   8      238.65       92.37    134.52 o 
   0  19   8       30.27       66.29    111.95 o 
   3  19   8     7305.35     8317.33    424.33 o 
   6  19   8     1225.56     1844.79    308.88 o 
   9  19   8      833.82      933.26    165.06 o 
  12  19   8        9.46       93.68    166.42 o 
 -32  20   8     1248.29     1332.26    197.30 o 
 -29  20   8     1422.80     1266.81    499.21 o 
 -26  20   8      384.81      376.97    197.97 o 
 -23  20   8     1676.81     1738.28    222.79 o 
 -20  20   8     3522.83     3811.80    483.61 o 
 -17  20   8     1702.17     1654.37    198.41 o 
 -14  20   8     7966.60     8032.12    361.92 o 
 -11  20   8     2815.65     2896.86    213.69 o 
  -8  20   8      432.87      162.24    138.94 o 
  -5  20   8     6390.32     7094.95    301.65 o 
  -2  20   8     5616.68     5752.05    287.04 o 
   1  20   8      675.62      569.34    130.33 o 
   4  20   8      382.19      312.66    141.93 o 
   7  20   8     2764.74     2697.27    240.24 o 
  10  20   8      201.34       -3.80    141.72 o 
  13  20   8        5.20      -48.72    151.10 o 
 -31  21   8      624.19      821.09    183.27 o 
 -28  21   8      607.55      570.97    216.21 o 
 -25  21   8     5640.45     5944.19    339.75 o 
 -22  21   8     1002.28      680.81    189.73 o 
 -19  21   8     3586.57     3538.81    253.68 o 
 -16  21   8     1308.55     1436.77    249.60 o 
 -13  21   8     4473.00     4002.14    368.16 o 
 -10  21   8       58.76      -64.75    134.52 o 
  -7  21   8      425.25      511.69    154.43 o 
  -4  21   8     2958.89     3062.38    224.51 o 
  -1  21   8     3459.82     3593.30    237.78 o 
   2  21   8      212.98      188.14    115.29 o 
   5  21   8      315.66      254.49    148.38 o 
   8  21   8      486.42      359.90    160.42 o 
  11  21   8       55.06     -161.65    161.65 o 
 -30  22   8      299.81      143.52    211.66 o 
 -27  22   8      154.02      186.10    200.73 o 
 -24  22   8      160.73     -101.18    199.68 o 
 -21  22   8     7943.41     8638.88   1472.66 o 
 -18  22   8     1897.87     2103.29    222.79 o 
 -15  22   8       73.92      -67.86    140.99 o 
 -12  22   8     1013.85     1156.48    180.91 o 
  -9  22   8      142.76       67.01    143.35 o 
  -6  22   8     4096.87     4055.48    251.51 o 
  -3  22   8       16.03     -124.80    205.92 o 
   0  22   8     3675.23     3668.05    253.45 o 
   3  22   8      306.19      312.17    121.81 o 
   6  22   8       15.66      -31.62    124.11 o 
   9  22   8      567.50      693.55    173.77 o 
 -32  23   8        2.88       43.68    176.53 o 
 -29  23   8       39.31     -196.02    196.02 o 
 -26  23   8       15.81     -183.07    183.07 o 
 -23  23   8      590.81      450.62    196.02 o 
 -20  23   8       30.43        7.49    165.07 o 
 -17  23   8      196.03      277.68    167.67 o 
 -14  23   8     7942.83     7928.19    341.77 o 
 -11  23   8     2413.82     2615.30    227.21 o 
  -8  23   8      986.52      938.43    178.66 o 
  -5  23   8      504.64      394.64    163.08 o 
  -2  23   8     2539.98     2783.07    343.20 o 
   1  23   8       27.28     -106.08    154.43 o 
   4  23   8      914.98     1073.04    156.02 o 
   7  23   8       48.39     -122.97    131.70 o 
 -31  24   8      112.31       21.01    216.07 o 
 -28  24   8      155.18      321.36    216.21 o 
 -25  24   8      773.68     1028.03    340.08 o 
 -22  24   8      559.27      452.41    189.73 o 
 -19  24   8     8089.50     8869.56    381.50 o 
 -16  24   8      631.57      455.53    199.68 o 
 -13  24   8     2849.93     2576.41    235.78 o 
 -10  24   8     2194.13     2419.25    229.44 o 
  -7  24   8     5644.92     6352.21    311.05 o 
  -4  24   8       35.74       31.20    212.16 o 
  -1  24   8       57.92      162.24    237.12 o 
   2  24   8      104.82      -59.75    160.64 o 
   5  24   8        0.62      -13.37    127.13 o 
   8  24   8       28.87       45.24    149.90 o 
 -30  25   8       41.85       94.42    218.38 o 
 -27  25   8     1696.84     1863.82    266.27 o 
 -24  25   8       28.78      -17.53    184.69 o 
 -21  25   8     2560.46     2739.76    264.74 o 
 -18  25   8     1463.35     1312.46    211.80 o 
 -15  25   8     5047.85     5467.26    311.05 o 
 -12  25   8     1983.64     1831.33    218.38 o 
  -9  25   8      580.33      334.58    167.50 o 
  -6  25   8      270.81       94.78    163.08 o 
  -3  25   8     1397.04     1547.54    305.76 o 
   0  25   8      582.67      106.08    243.36 o 
   3  25   8        0.59      187.20    185.32 o 
   6  25   8     1000.27      828.71    169.75 o 
 -29  26   8      825.09      795.03    249.04 o 
 -26  26   8     1027.36      528.08    224.90 o 
 -23  26   8      147.88       87.36    187.49 o 
 -20  26   8     2093.82     1913.43    312.00 o 
 -17  26   8      535.79      256.91    180.26 o 
 -14  26   8      162.31      113.36    171.41 o 
 -11  26   8      313.70      181.45    169.49 o 
  -8  26   8     1209.86     1355.48    211.80 o 
  -5  26   8     2128.09     2464.83    343.20 o 
  -2  26   8       49.84     -137.28    230.88 o 
   1  26   8      182.89      374.40    268.32 o 
   4  26   8      575.06      817.70    220.49 o 
 -28  27   8      176.94      165.06    224.90 o 
 -25  27   8       51.38     -187.49    187.49 o 
 -22  27   8     1200.83      849.54    216.07 o 
 -19  27   8     2065.76     1667.72    236.03 o 
 -16  27   8       21.90      -13.45    169.49 o 
 -13  27   8     4368.65     4567.92    297.22 o 
 -10  27   8      989.97      989.39    221.52 o 
  -7  27   8      940.63     1231.64    213.97 o 
  -4  27   8      880.60     1029.61    299.52 o 
  -1  27   8     2564.21     3032.67    386.88 o 
 -27  28   8      651.20      458.73    231.62 o 
 -24  28   8      805.55      622.70    220.49 o 
 -21  28   8        8.25     -158.28    180.75 o 
 -18  28   8      330.69      189.80    185.16 o 
 -15  28   8     2372.40     2241.24    255.80 o 
 -12  28   8     1213.24     1080.90    213.15 o 
  -9  28   8     1925.19     2170.97    265.20 o 
  -6  28   8      480.25      374.40    262.08 o 
  -3  28   8      306.87      255.84    268.32 o 
 -26  29   8      578.90      467.83    229.32 o 
 -23  29   8      174.31      185.26    198.41 o 
 -20  29   8     2107.67     2003.16    277.68 o 
 -17  29   8      761.83      626.31    208.72 o 
 -14  29   8       12.87        3.35    180.75 o 
 -11  29   8      429.55      369.74    191.90 o 
  -8  29   8      732.76      730.09    287.04 o 
  -5  29   8      164.44      112.32    255.84 o 
 -25  30   8       24.40      -73.17    200.73 o 
 -22  30   8      666.50      778.37    227.21 o 
 -19  30   8      124.18     -118.19    183.07 o 
 -16  30   8      255.27       83.72    195.42 o 
 -13  30   8      262.81      235.79    196.02 o 
 -10  30   8      240.69      154.53    186.56 o 
  -7  30   8      170.66      536.65    280.80 o 
 -24  31   8      106.20      143.39    211.24 o 
 -21  31   8      236.11      261.89    209.28 o 
 -18  31   8     1464.39     1334.45    244.14 o 
 -15  31   8       90.09        5.12    194.54 o 
 -12  31   8      103.60      126.62    194.54 o 
  -9  31   8      898.84      792.49    299.52 o 
 -23  32   8       54.30      -52.91    206.82 o 
 -20  32   8      270.99      319.85    213.97 o 
 -17  32   8      608.40      592.26    224.51 o 
 -14  32   8     2574.80     2717.48    283.96 o 
 -11  32   8       44.49      129.17    197.97 o 
 -19  33   8       68.78       67.79    209.28 o 
 -16  33   8      330.81      166.01    208.37 o 
 -13  33   8      153.49       32.41    202.31 o 
   0   0   9    69070.53    69796.06    868.04 o 
   1   1   9    41507.31    44235.53    301.94 o 
  -1   2   9      795.71      773.33     35.44 o 
   2   2   9     3140.40     3666.75     65.84 o 
  -3   3   9    23719.88    26840.82    204.31 o 
   0   3   9    73040.38    73279.56    498.42 o 
   3   3   9     5489.54     6267.04     83.49 o 
  -5   4   9    25319.45    26166.12    200.32 o 
  -2   4   9     2394.74     2491.27     61.98 o 
   1   4   9    47779.80    47728.21    338.92 o 
   4   4   9    32501.91    31726.55    270.05 o 
  -7   5   9     8500.13     9421.78    103.42 o 
  -4   5   9    88565.23    85943.60    606.05 o 
  -1   5   9    16268.25    15151.70    129.56 o 
   2   5   9      558.25      544.32     32.53 o 
   5   5   9    24268.81    22951.90    251.60 o 
  -9   6   9     7454.19     7622.58    138.60 o 
  -6   6   9     5493.03     5815.83     68.05 o 
  -3   6   9    18603.40    19966.00    178.34 o 
   0   6   9    16208.18    17642.77    160.90 o 
   3   6   9     6804.26     7675.82     90.80 o 
   6   6   9    12199.07    12003.68    193.15 o 
 -11   7   9      562.61      422.76     55.09 o 
  -8   7   9     1920.07     1866.28     50.49 o 
  -5   7   9     9535.28    10404.41    106.99 o 
  -2   7   9     9607.13     7602.78     90.33 o 
   1   7   9    23215.64    22526.89    196.17 o 
   4   7   9      882.25      764.31     52.93 o 
   7   7   9      415.13      484.04     97.22 o 
 -13   8   9     5687.67     5591.72    149.56 o 
 -10   8   9     1950.66     1399.64     65.58 o 
  -7   8   9    12874.82    12915.45    150.02 o 
  -4   8   9     3846.37     4158.28     69.98 o 
  -1   8   9     7222.00     6925.87     87.54 o 
   2   8   9    30503.32    29432.96    257.92 o 
   5   8   9     7502.24     6980.67    145.90 o 
   8   8   9      108.03      -44.35    122.60 o 
 -15   9   9     8071.11     8208.36    299.17 o 
 -12   9   9     5492.85     6645.66    222.77 o 
  -9   9   9    26216.02    26736.02    261.30 o 
  -6   9   9     4325.11     3942.99     64.81 o 
  -3   9   9     6428.65     7321.45     96.68 o 
   0   9   9    29228.87    29645.50    251.07 o 
   3   9   9     2916.45     3316.27     97.23 o 
   6   9   9     8830.34     8786.42    235.50 o 
   9   9   9     4240.92     3506.95    299.52 o 
 -17  10   9    22953.46    22346.84   1060.81 o 
 -14  10   9       46.55      -64.02    109.25 o 
 -11  10   9     4869.21     4962.81     96.92 o 
  -8  10   9    23281.65    21352.14    220.06 o 
  -5  10   9    32720.09    32964.57    290.23 o 
  -2  10   9       19.90       73.03     30.16 o 
   1  10   9       67.20       84.75     35.53 o 
   4  10   9      138.09      177.50     63.33 o 
   7  10   9      653.82      549.88    152.88 o 
  10  10   9      153.75      218.97    145.41 o 
 -19  11   9     3679.09     2806.20    216.07 o 
 -16  11   9       19.16      104.60    130.11 o 
 -13  11   9    28100.84    27067.70    527.80 o 
 -10  11   9     4668.68     4187.02     88.48 o 
  -7  11   9     1626.98     1652.06     71.94 o 
  -4  11   9     4861.76     4401.22     71.81 o 
  -1  11   9     1845.38     2398.85     54.92 o 
   2  11   9    12516.20    13146.83    212.19 o 
   5  11   9     4432.93     4900.44    240.76 o 
   8  11   9     5535.89     5442.11    275.11 o 
  11  11   9     1292.26     1371.78    196.02 o 
 -21  12   9        1.65     -119.52    156.00 o 
 -18  12   9      350.52      163.38    144.81 o 
 -15  12   9     3454.54     2420.15    195.42 o 
 -12  12   9     5335.83     5014.37    126.25 o 
  -9  12   9        9.02       57.53     49.25 o 
  -6  12   9     2633.80     2512.18     84.09 o 
  -3  12   9    24180.31    23900.81    324.99 o 
   0  12   9      106.77      112.85     44.89 o 
   3  12   9     6952.59     7406.61    246.68 o 
   6  12   9     7826.19     7422.46    380.64 o 
   9  12   9     6148.94     6566.89    308.02 o 
  12  12   9     2410.56     2212.19    233.36 o 
 -23  13   9      237.52      133.70    165.42 o 
 -20  13   9      142.82       18.72    145.61 o 
 -17  13   9     6664.20     6683.20    330.72 o 
 -14  13   9     3037.84     3140.72    128.67 o 
 -11  13   9    30938.36    30381.33    416.84 o 
  -8  13   9    23192.86    23722.65    364.57 o 
  -5  13   9    40250.48    40763.61    485.76 o 
  -2  13   9      341.21      356.42     46.42 o 
   1  13   9    49221.78    49704.31    617.36 o 
   4  13   9     3363.70     3586.34    220.18 o 
   7  13   9     1872.79     1614.26    191.60 o 
  10  13   9     1264.95     1291.03    200.44 o 
  13  13   9      269.88      157.56    218.40 o 
 -25  14   9     3360.56     3393.47    269.05 o 
 -22  14   9     5758.74     5310.01    295.53 o 
 -19  14   9      799.68      675.00    163.08 o 
 -16  14   9    14208.35    15567.51    310.57 o 
 -13  14   9    22953.07    23542.54    399.90 o 
 -10  14   9    16981.06    17829.58    362.63 o 
  -7  14   9    26526.31    23643.86    441.23 o 
  -4  14   9    11183.55    12332.86    235.41 o 
  -1  14   9      577.96      537.93     56.14 o 
   2  14   9     1161.35     1545.97     83.89 o 
   5  14   9     1352.37     1101.28    149.76 o 
   8  14   9     1113.48      793.72    140.40 o 
  11  14   9     3376.32     3768.79    249.60 o 
  14  14   9      119.15      -74.88    133.19 o 
 -27  15   9      333.14      383.01    169.28 o 
 -24  15   9     2549.40     2701.44    255.84 o 
 -21  15   9     2985.59     3119.91    249.04 o 
 -18  15   9    27975.57    28297.33    951.61 o 
 -15  15   9      659.78      532.21    151.03 o 
 -12  15   9     8619.02     8514.94    209.58 o 
  -9  15   9       72.87        6.90     92.64 o 
  -6  15   9     5171.03     4720.80    175.22 o 
  -3  15   9      438.61      474.72     85.07 o 
   0  15   9     1042.44     1080.25    117.99 o 
   3  15   9    23791.04    23678.08   1756.58 o 
   6  15   9     1850.42     2319.34    156.54 o 
   9  15   9      220.94      166.14    128.42 o 
  12  15   9      149.69      230.59    177.84 o 
  15  15   9      883.14     1060.55    191.57 o 
 -29  16   9        5.57      283.40    157.80 o 
 -26  16   9     4644.74     4716.37    306.64 o 
 -23  16   9       53.65      -34.24    163.08 o 
 -20  16   9     3907.97     3653.15    251.04 o 
 -17  16   9     4298.01     3978.25    305.76 o 
 -14  16   9    11750.84    12265.00    434.65 o 
 -11  16   9     9350.25     8957.98    361.92 o 
  -8  16   9      635.02      652.46    141.20 o 
  -5  16   9    10628.26    10127.21    271.15 o 
  -2  16   9     1698.20     1603.40    169.49 o 
   1  16   9    10521.48    10202.66    365.04 o 
   4  16   9       45.90      161.01    125.64 o 
   7  16   9     4471.44     4592.58    489.85 o 
  10  16   9      861.27     1340.36    439.93 o 
  13  16   9      455.30      246.48    166.06 o 
  16  16   9      474.05      486.51    180.08 o 
 -31  17   9       57.31       52.79    146.09 o 
 -28  17   9      151.78       30.91    191.90 o 
 -25  17   9      921.57      792.82    206.82 o 
 -22  17   9      952.25      945.14    191.90 o 
 -19  17   9      512.03      438.47    164.36 o 
 -16  17   9     1365.14     1427.99    187.18 o 
 -13  17   9       25.33     -123.31    123.31 o 
 -10  17   9       12.85      -16.38    123.31 o 
  -7  17   9    10769.60    10273.92    348.24 o 
  -4  17   9    10954.09    12451.39    294.69 o 
  -1  17   9      499.82      296.68    308.88 o 
   2  17   9      810.91      507.19    140.40 o 
   5  17   9     2036.96     2249.44    365.04 o 
   8  17   9       84.16       10.99    149.76 o 
  11  17   9     2143.39     2838.33    349.44 o 
  14  17   9        3.25      -73.70    154.67 o 
 -30  18   9      267.72      108.45    167.32 o 
 -27  18   9      457.28      524.17    207.24 o 
 -24  18   9     1591.32     1896.96    236.03 o 
 -21  18   9      958.53     1173.68    191.60 o 
 -18  18   9     2306.28     2363.16    312.00 o 
 -15  18   9      712.00      426.47    299.52 o 
 -12  18   9    12519.05    13063.05    948.49 o 
  -9  18   9       13.48      -42.91    125.70 o 
  -6  18   9      376.75      347.93    145.41 o 
  -3  18   9     7147.01     6615.35    427.44 o 
   0  18   9     1863.05     2478.35    174.31 o 
   3  18   9     1231.45      887.16    145.38 o 
   6  18   9      165.43      229.49    139.65 o 
   9  18   9      609.11      628.76    175.42 o 
  12  18   9      685.50      769.46    171.86 o 
 -32  19   9        1.04       11.73    176.47 o 
 -29  19   9      519.01      323.84    315.12 o 
 -26  19   9     1905.21     1802.25    249.27 o 
 -23  19   9     3591.22     3429.09    273.46 o 
 -20  19   9     2666.27     3271.11    324.48 o 
 -17  19   9      723.97      977.99    182.12 o 
 -14  19   9      720.65     1025.93    173.91 o 
 -11  19   9      745.34      743.03    163.26 o 
  -8  19   9     4266.12     3613.45    231.62 o 
  -5  19   9      954.18      919.46    177.84 o 
  -2  19   9      883.55      574.09    237.12 o 
   1  19   9     6303.69     6706.70    474.25 o 
   4  19   9      778.36      717.27    153.53 o 
   7  19   9      369.67      115.57    151.08 o 
  10  19   9      113.75      157.69    152.11 o 
  13  19   9      436.49      264.31    185.59 o 
 -31  20   9     3161.06     3870.35    477.37 o 
 -28  20   9       11.15     -159.69    193.54 o 
 -25  20   9     1061.05     1063.04    226.95 o 
 -22  20   9      210.09       62.65    165.07 o 
 -19  20   9     3062.25     3307.61    253.45 o 
 -16  20   9       17.16      -66.53    142.95 o 
 -13  20   9        3.68      -61.19    136.57 o 
 -10  20   9      346.35      256.30    149.83 o 
  -7  20   9     9723.26     9407.05    348.24 o 
  -4  20   9       11.23     -128.55    131.49 o 
  -1  20   9       38.63       -6.24    212.16 o 
   2  20   9     2084.96     2242.22    427.44 o 
   5  20   9       95.99     -224.64    224.64 o 
   8  20   9        5.48     -163.01    249.60 o 
  11  20   9      451.86      570.78    159.66 o 
 -30  21   9        6.96      -93.00    205.14 o 
 -27  21   9     1681.53     1534.75    246.98 o 
 -24  21   9      665.70      660.36    202.40 o 
 -21  21   9      308.82      244.29    178.33 o 
 -18  21   9      167.28       20.19    158.66 o 
 -15  21   9      206.93      174.72    154.43 o 
 -12  21   9     3897.19     4204.47    260.33 o 
  -9  21   9       28.47      141.03    142.95 o 
  -6  21   9     3593.53     4039.03    254.89 o 
  -3  21   9     1843.81     1653.62    287.04 o 
   0  21   9      201.07      174.72    230.88 o 
   3  21   9     1412.66     1200.26    178.34 o 
   6  21   9     1858.64     2164.11    205.12 o 
   9  21   9        7.84       86.28    176.71 o 
 -29  22   9      327.55      308.88    225.03 o 
 -26  22   9      211.90      259.06    204.86 o 
 -23  22   9        8.90     -105.12    171.91 o 
 -20  22   9     1977.09     1629.39    222.53 o 
 -17  22   9     5173.35     5172.46    371.28 o 
 -14  22   9     2040.70     2009.58    216.07 o 
 -11  22   9     2780.59     2880.68    236.03 o 
  -8  22   9     2444.88     2838.13    287.04 o 
  -5  22   9      475.39      637.10    171.91 o 
  -2  22   9     2063.89     2227.71    324.48 o 
   1  22   9       49.67      156.00    230.88 o 
   4  22   9        3.82       13.00    119.61 o 
   7  22   9      442.97      424.93    175.17 o 
 -31  23   9       63.21      -67.44    218.38 o 
 -28  23   9      106.17     -184.22    202.83 o 
 -25  23   9     4429.15     5319.09    402.48 o 
 -22  23   9      191.45      -57.62    178.66 o 
 -19  23   9     2419.55     2362.73    402.48 o 
 -16  23   9     2236.41     2085.75    224.90 o 
 -13  23   9     5965.64     5925.63    405.60 o 
 -10  23   9        9.42       -5.14    149.83 o 
  -7  23   9       65.88     -145.41    145.41 o 
  -4  23   9      240.46      492.97    249.60 o 
  -1  23   9      132.37      -49.92    224.64 o 
   2  23   9        1.33      -87.36    230.88 o 
   5  23   9      407.40      811.13    263.26 o 
   8  23   9      566.46      846.84    170.81 o 
 -30  24   9      283.71      218.46    226.95 o 
 -27  24   9     1079.01     1343.26    255.84 o 
 -24  24   9       48.72      -79.21    187.18 o 
 -21  24   9     3499.12     3981.03    371.28 o 
 -18  24   9        4.73     -160.70    161.01 o 
 -15  24   9      302.57      118.81    165.07 o 
 -12  24   9      103.36      -90.75    154.24 o 
  -9  24   9     3034.27     2982.59    247.09 o 
  -6  24   9      979.69      549.13    255.84 o 
  -3  24   9      177.67      -93.60    218.40 o 
   0  24   9      428.80      305.76    262.08 o 
   3  24   9       56.88       -6.24    243.36 o 
   6  24   9      141.25      112.69    149.56 o 
 -29  25   9      137.13      -24.27    220.49 o 
 -26  25   9      281.65       23.95    204.86 o 
 -23  25   9      137.63      153.78    191.90 o 
 -20  25   9       17.06     -162.40    258.96 o 
 -17  25   9      132.41       21.07    169.49 o 
 -14  25   9      605.34      575.33    187.49 o 
 -11  25   9      832.54      932.76    198.41 o 
  -8  25   9        5.44      -65.82    160.64 o 
  -5  25   9      266.11      124.80    243.36 o 
  -2  25   9     1936.02     2127.86    343.20 o 
   1  25   9      952.25      973.45    305.76 o 
   4  25   9      980.04     1366.58    336.96 o 
 -28  26   9       59.74     -172.75    208.72 o 
 -25  26   9     1407.28     1462.34    255.46 o 
 -22  26   9      108.18      106.08    194.15 o 
 -19  26   9     4556.00     4670.24    371.28 o 
 -16  26   9      969.74      907.30    204.29 o 
 -13  26   9     1659.69     1363.70    218.11 o 
 -10  26   9       64.89      133.88    169.83 o 
  -7  26   9     4889.94     5634.78    455.53 o 
  -4  26   9        1.14       31.20    249.60 o 
  -1  26   9      928.77      761.29    299.52 o 
   2  26   9      566.46      717.61    305.76 o 
 -27  27   9      543.60      273.97    233.36 o 
 -24  27   9      282.33      163.72    205.14 o 
 -21  27   9      948.80     1283.86    355.68 o 
 -18  27   9      910.77     1003.58    222.79 o 
 -15  27   9     4562.11     4785.55    530.41 o 
 -12  27   9     1826.09     2326.16    249.04 o 
  -9  27   9      849.26      769.13    215.28 o 
  -6  27   9        5.81      -12.48    237.12 o 
  -3  27   9      948.07     1154.41    312.00 o 
   0  27   9      344.81      574.09    299.52 o 
 -26  28   9     1801.34     1939.36    283.96 o 
 -23  28   9       41.41      -63.09    198.41 o 
 -20  28   9      926.84      731.71    220.49 o 
 -17  28   9      111.66      -11.43    183.07 o 
 -14  28   9     1246.64     1325.36    228.30 o 
 -11  28   9       48.02      -29.12    177.84 o 
  -8  28   9     1371.46     1510.10    324.48 o 
  -5  28   9      358.55      355.68    268.32 o 
  -2  28   9       58.28       12.48    262.08 o 
 -25  29   9      298.16      281.35    224.51 o 
 -22  29   9     1472.47     1241.09    280.80 o 
 -19  29   9       29.08       56.16    194.15 o 
 -16  29   9      103.98       38.54    187.49 o 
 -13  29   9       13.23     -161.93    227.76 o 
 -10  29   9      678.46      284.66    196.02 o 
  -7  29   9      883.94      773.77    299.52 o 
  -4  29   9      150.90      249.60    280.80 o 
 -24  30   9      170.28      160.92    218.11 o 
 -21  30   9      165.51       69.74    200.73 o 
 -18  30   9      476.94      609.45    218.11 o 
 -15  30   9     1650.41     1847.28    380.64 o 
 -12  30   9      469.10      568.87    215.67 o 
  -9  30   9      672.30     1010.89    312.00 o 
  -6  30   9      130.77      343.20    280.80 o 
 -23  31   9        0.75     -134.16    207.38 o 
 -20  31   9     1785.93     1888.77    268.72 o 
 -17  31   9       74.06      -44.03    197.97 o 
 -14  31   9      857.49      839.23    231.87 o 
 -11  31   9      107.43      368.49    208.72 o 
  -8  31   9     1096.34     1341.62    330.72 o 
 -19  32   9        0.57      -33.44    202.83 o 
 -16  32   9      610.42      604.01    226.44 o 
 -13  32   9      143.44      -12.48    204.29 o 
  -1   1  10      447.53      651.24     37.60 o 
  -3   2  10      328.51      524.17     30.45 o 
   0   2  10    31910.11    33908.49    265.95 o 
  -5   3  10     2760.51     3299.84     57.63 o 
  -2   3  10    71433.60    71036.20    510.87 o 
   1   3  10       55.36       88.97     24.60 o 
  -7   4  10     2918.40     2380.72     58.42 o 
  -4   4  10       11.83        1.51     29.07 o 
  -1   4  10    15406.35    16451.95    140.26 o 
   2   4  10    16624.06    16338.41    164.19 o 
  -9   5  10      663.25      668.96     66.32 o 
  -6   5  10    14588.00    14256.08    151.62 o 
  -3   5  10     1821.02     1272.34     42.64 o 
   0   5  10    16602.88    17995.07    156.61 o 
   3   5  10    17435.49    19150.50    214.55 o 
 -11   6  10      435.50      445.92     62.14 o 
  -8   6  10      625.18      503.73     44.49 o 
  -5   6  10    30491.72    31363.89    257.86 o 
  -2   6  10      220.82      156.47     35.71 o 
   1   6  10     3142.08     2265.30     53.02 o 
   4   6  10    17506.78    15179.55    209.95 o 
 -13   7  10    10791.96    11777.81    293.50 o 
 -10   7  10      670.73      373.93     54.78 o 
  -7   7  10     7273.96     6156.47     89.76 o 
  -4   7  10    24226.35    19790.62    187.41 o 
  -1   7  10    12048.30    11896.57    160.17 o 
   2   7  10    11371.35    10412.04    140.18 o 
   5   7  10     1632.14     1721.12     98.38 o 
 -15   8  10    28056.72    26599.65    698.89 o 
 -12   8  10       21.75       34.00     85.56 o 
  -9   8  10      258.59      381.61     44.82 o 
  -6   8  10     7609.86     8122.97    113.36 o 
  -3   8  10     3448.64     2513.94     59.05 o 
   0   8  10    18409.62    19169.00    176.70 o 
   3   8  10     2162.83     2238.90     89.57 o 
   6   8  10     4907.89     4814.11    188.38 o 
 -17   9  10      431.94      419.37    149.83 o 
 -14   9  10     6353.86     6010.73    266.27 o 
 -11   9  10     6418.05     6036.76    143.33 o 
  -8   9  10       94.11      -11.27     40.74 o 
  -5   9  10       15.24       15.25     40.68 o 
  -2   9  10     4596.10     5834.28     89.56 o 
   1   9  10     2669.30     2741.76     71.35 o 
   4   9  10      531.62      623.72     85.23 o 
   7   9  10     3113.89     3267.21    218.40 o 
 -19  10  10     4082.31     4025.53    386.88 o 
 -16  10  10     4855.39     3956.38    308.88 o 
 -13  10  10       69.77       33.32    121.43 o 
 -10  10  10     1709.50     1436.66     64.19 o 
  -7  10  10      383.47      292.58     66.77 o 
  -4  10  10     5999.72     6447.63    108.89 o 
  -1  10  10     4419.25     4753.89     81.09 o 
   2  10  10     2394.63     2658.37     88.25 o 
   5  10  10     4517.37     3860.50    221.23 o 
   8  10  10      687.33      872.59    166.11 o 
 -21  11  10       42.32        4.77    149.24 o 
 -18  11  10     2032.17     1820.14    194.54 o 
 -15  11  10       65.42      -94.76    129.66 o 
 -12  11  10     3767.22     3686.26    113.56 o 
  -9  11  10    21852.17    21732.94    266.41 o 
  -6  11  10      359.47      212.66     72.96 o 
  -3  11  10    14876.18    14700.85    190.58 o 
   0  11  10     7414.94     7649.73    129.29 o 
   3  11  10    32277.93    32725.84    652.99 o 
   6  11  10      777.06      860.62    283.92 o 
   9  11  10     2327.12     2121.62    208.72 o 
 -23  12  10     3257.88     3036.59    343.20 o 
 -20  12  10     2707.29     2284.13    215.67 o 
 -17  12  10    10019.99     9959.56    361.09 o 
 -14  12  10     7822.27     9406.53    358.05 o 
 -11  12  10     9445.59     9681.91    187.24 o 
  -8  12  10      492.27      535.19     81.15 o 
  -5  12  10    78828.77    75673.64    931.55 o 
  -2  12  10     2836.11     3314.58     87.23 o 
   1  12  10     1403.39     1742.44     80.10 o 
   4  12  10     1012.17     1052.41    160.42 o 
   7  12  10     8913.63     8754.82    505.45 o 
  10  12  10       12.80     -144.81    144.81 o 
 -25  13  10      222.50      -16.33    178.66 o 
 -22  13  10     4068.34     4331.86    468.01 o 
 -19  13  10     7690.07     7225.30    386.88 o 
 -16  13  10    16215.67    14566.87    420.95 o 
 -13  13  10    21030.21    20761.70    380.99 o 
 -10  13  10    18366.94    17294.83    322.17 o 
  -7  13  10     3994.91     4378.01    168.92 o 
  -4  13  10     2340.76     2014.05    105.94 o 
  -1  13  10     6264.46     5610.78    135.47 o 
   2  13  10     3761.56     4423.29    256.43 o 
   5  13  10     3815.96     3308.97    226.28 o 
   8  13  10      623.55      632.15    171.60 o 
  11  13  10      308.68      171.37    180.75 o 
 -27  14  10      464.17      417.25    150.10 o 
 -24  14  10     6240.85     6724.46    427.44 o 
 -21  14  10       48.85       41.83    156.22 o 
 -18  14  10     4657.76     4770.81    274.48 o 
 -15  14  10     3145.90     3103.25    224.51 o 
 -12  14  10     1688.90     2179.58    146.03 o 
  -9  14  10     2039.37     1851.30    175.83 o 
  -6  14  10     2613.26     2874.52    155.11 o 
  -3  14  10     9593.19     9032.02    351.26 o 
   0  14  10     3508.37     4053.83    134.59 o 
   3  14  10     5560.20     5535.97    269.19 o 
   6  14  10     1810.78     2080.88    346.32 o 
   9  14  10     4146.80     4029.25    346.32 o 
  12  14  10        1.97       11.16    143.60 o 
 -29  15  10      175.28      252.76    185.59 o 
 -26  15  10      682.28      515.94    200.73 o 
 -23  15  10      407.69      528.47    185.16 o 
 -20  15  10     2279.15     2308.14    468.01 o 
 -17  15  10     2105.62     2032.99    207.24 o 
 -14  15  10     3480.22     3084.44    220.49 o 
 -11  15  10     2595.11     3061.16    213.97 o 
  -8  15  10     8006.72     7516.08    295.53 o 
  -5  15  10     6238.18     6331.91    206.38 o 
  -2  15  10      794.56     1048.33    243.36 o 
   1  15  10    11754.68    11912.61    327.84 o 
   4  15  10     2970.72     3266.17    246.48 o 
   7  15  10      397.90      579.87    141.72 o 
  10  15  10      494.63      238.33    134.05 o 
  13  15  10     2900.01     3085.60    214.31 o 
 -31  16  10        0.93      -12.17    287.04 o 
 -28  16  10      224.47      305.70    221.52 o 
 -25  16  10       70.63      -81.89    178.66 o 
 -22  16  10     2314.01     2202.02    238.15 o 
 -19  16  10      132.40       36.36    151.80 o 
 -16  16  10     1119.03     1417.26    190.99 o 
 -13  16  10     3543.83     3169.36    137.98 o 
 -10  16  10    13896.97    13972.58    401.46 o 
  -7  16  10     4356.69     4143.41    238.15 o 
  -4  16  10    11264.28    11372.87    285.71 o 
  -1  16  10     1560.71     1447.70    268.32 o 
   2  16  10       30.09      159.41    108.36 o 
   5  16  10     3875.58     4695.42    527.29 o 
   8  16  10      300.88      172.09    152.90 o 
  11  16  10       46.12     -100.68    158.83 o 
  14  16  10     1268.96     1142.45    165.01 o 
 -30  17  10        3.37       49.43    148.25 o 
 -27  17  10       99.30      -34.32    189.73 o 
 -24  17  10      205.59       91.04    182.76 o 
 -21  17  10        0.52       29.75    159.92 o 
 -18  17  10    14476.77    14662.02    451.87 o 
 -15  17  10       89.82       34.46    142.95 o 
 -12  17  10     2307.10     2539.61    240.24 o 
  -9  17  10      486.43      487.02    199.68 o 
  -6  17  10     1897.80     2204.61    196.02 o 
  -3  17  10      889.73     1129.45    255.84 o 
   0  17  10      715.00      361.92    224.64 o 
   3  17  10     1234.91     1235.49    152.11 o 
   6  17  10       75.19     -109.73    139.32 o 
   9  17  10     1204.62     1115.91    271.44 o 
  12  17  10       94.49      -73.70    174.72 o 
 -29  18  10     2354.57     2881.80    297.81 o 
 -26  18  10     1104.08     1206.35    236.03 o 
 -23  18  10     1128.16     1251.21    222.01 o 
 -20  18  10      730.82      711.51    187.18 o 
 -17  18  10      598.98      475.08    164.36 o 
 -14  18  10     1110.93     1465.51    271.44 o 
 -11  18  10      333.07      498.93    151.80 o 
  -8  18  10      439.21      220.42    143.35 o 
  -5  18  10     6773.28     6701.34    294.74 o 
  -2  18  10       15.40      -99.84    199.68 o 
   1  18  10        7.96      -49.92    212.16 o 
   4  18  10      349.43      205.43    131.33 o 
   7  18  10        6.14      -50.70    131.33 o 
  10  18  10      209.90      464.04    182.86 o 
  13  18  10       74.58      -27.52    176.47 o 
 -31  19  10      663.51      587.67    208.37 o 
 -28  19  10      514.15      740.73    224.90 o 
 -25  19  10      204.51       81.12    189.73 o 
 -22  19  10        7.40      -37.52    169.49 o 
 -19  19  10       55.10      100.27    162.24 o 
 -16  19  10      396.48      400.88    163.08 o 
 -13  19  10     7750.88     8515.75    346.35 o 
 -10  19  10     1228.25     1210.56    178.66 o 
  -7  19  10       81.41      -38.93    138.52 o 
  -4  19  10     1047.80      861.13    249.60 o 
  -1  19  10      890.29     1098.25    262.08 o 
   2  19  10      300.14       24.96    230.88 o 
   5  19  10      812.75      891.32    152.11 o 
   8  19  10      629.47      678.42    169.69 o 
  11  19  10     1640.31     1603.42    198.34 o 
 -30  20  10      188.55      394.92    228.94 o 
 -27  20  10      305.07      352.56    216.21 o 
 -24  20  10        9.50      125.99    184.69 o 
 -21  20  10      958.49     1140.33    312.00 o 
 -18  20  10      246.31      373.31    175.83 o 
 -15  20  10     4624.13     4601.64    280.16 o 
 -12  20  10     1377.50     1555.59    230.88 o 
  -9  20  10     4646.68     5086.84    277.88 o 
  -6  20  10      148.57       65.80    145.41 o 
  -3  20  10       34.34      -81.12    205.92 o 
   0  20  10     3425.59     4006.13    386.88 o 
   3  20  10      269.65      137.28    249.60 o 
   6  20  10      896.03      758.25    167.32 o 
   9  20  10      121.92       83.94    181.41 o 
 -29  21  10      219.71      274.93    222.01 o 
 -26  21  10      569.08      356.34    209.55 o 
 -23  21  10     3999.65     3949.36    468.01 o 
 -20  21  10      119.97      247.99    178.33 o 
 -17  21  10     1383.86     1848.79    222.79 o 
 -14  21  10      620.89      617.77    176.50 o 
 -11  21  10      602.28      697.54    178.66 o 
  -8  21  10     6400.33     6780.91    312.91 o 
  -5  21  10       20.34      168.48    224.64 o 
  -2  21  10      775.96      780.01    262.08 o 
   1  21  10      315.95      299.52    249.60 o 
   4  21  10      505.69      368.16    274.56 o 
   7  21  10      420.36      613.26    175.17 o 
  10  21  10       55.72      136.69    184.39 o 
 -31  22  10      757.37      971.88    262.29 o 
 -28  22  10      334.99      236.75    222.53 o 
 -25  22  10      925.27     1159.14    233.73 o 
 -22  22  10      125.42       62.25    185.16 o 
 -19  22  10     4884.27     4545.09    480.49 o 
 -16  22  10        1.14      -77.96    224.64 o 
 -13  22  10      348.92      256.18    218.40 o 
 -10  22  10       78.33       -6.24    154.43 o 
  -7  22  10       48.96       24.96    154.24 o 
  -4  22  10      132.58      131.04    230.88 o 
  -1  22  10      192.70      137.28    243.36 o 
   2  22  10     1223.01     1522.58    318.24 o 
   5  22  10      155.49      149.76    268.32 o 
   8  22  10       91.99      238.02    181.17 o 
 -30  23  10      139.80      381.80    237.78 o 
 -27  23  10     1500.64     1710.59    318.24 o 
 -24  23  10      623.56      620.60    218.11 o 
 -21  23  10      488.86      299.31    192.80 o 
 -18  23  10      980.63      938.98    206.82 o 
 -15  23  10      236.78      265.20    176.50 o 
 -12  23  10      115.02       53.04    163.26 o 
  -9  23  10       72.85       13.17    199.68 o 
  -6  23  10      132.37       68.64    230.88 o 
  -3  23  10     1114.35     1591.22    318.24 o 
   0  23  10      918.24      811.21    287.04 o 
   3  23  10        4.18      -43.68    255.84 o 
   6  23  10     1749.39     1960.13    258.10 o 
 -29  24  10       87.71     -206.82    206.82 o 
 -26  24  10      232.67      104.77    209.28 o 
 -23  24  10        0.20     -175.18    180.26 o 
 -20  24  10        4.25       35.02    187.49 o 
 -17  24  10     2482.91     2454.67    251.51 o 
 -14  24  10       16.19      -33.53    165.42 o 
 -11  24  10      504.13      312.00    176.50 o 
  -8  24  10     1550.20     1650.41    218.38 o 
  -5  24  10     2618.52     2808.03    368.16 o 
  -2  24  10      930.92      599.05    274.56 o 
   1  24  10      572.76      836.17    305.76 o 
   4  24  10      109.63      162.24    280.80 o 
 -28  25  10      137.36      106.56    228.94 o 
 -25  25  10     2252.05     1958.30    269.05 o 
 -22  25  10      108.74       -4.40    193.54 o 
 -19  25  10     2127.06     2020.51    296.40 o 
 -16  25  10        2.46      -51.32    215.28 o 
 -13  25  10     5682.76     5667.38    474.25 o 
 -10  25  10      291.68      371.02    182.76 o 
  -7  25  10     1449.55     1691.06    318.24 o 
  -4  25  10      143.28      343.20    262.08 o 
  -1  25  10     1151.55     1104.49    312.00 o 
   2  25  10      106.92      156.00    280.80 o 
 -27  26  10      593.51      595.87    242.56 o 
 -24  26  10     1659.92     1756.88    266.92 o 
 -21  26  10      609.23     1089.60    333.84 o 
 -18  26  10     1497.18     1647.12    302.64 o 
 -15  26  10      765.48      868.01    216.07 o 
 -12  26  10      437.76      324.41    187.18 o 
  -9  26  10     2100.31     2207.81    242.20 o 
  -6  26  10      329.24      374.40    274.56 o 
  -3  26  10       90.19       56.16    255.84 o 
   0  26  10        9.03      143.52    274.56 o 
   3  26  10      143.44      361.92    299.52 o 
 -26  27  10      909.12      979.93    268.32 o 
 -23  27  10      637.22      405.60    225.03 o 
 -20  27  10     1410.91     1639.76    489.85 o 
 -17  27  10      316.83      318.94    196.02 o 
 -14  27  10     2285.86     2350.81    259.88 o 
 -11  27  10      146.02      -45.99    178.66 o 
  -8  27  10       68.30     -212.16    237.12 o 
  -5  27  10      215.55      199.68    268.32 o 
  -2  27  10      177.79      380.64    287.04 o 
   1  27  10      825.12      960.97    336.96 o 
 -25  28  10      118.13       81.68    219.43 o 
 -22  28  10       16.30     -191.90    191.90 o 
 -19  28  10       16.56     -137.28    191.90 o 
 -16  28  10      139.97      105.65    191.60 o 
 -13  28  10      774.60     1015.08    222.79 o 
 -10  28  10       11.47       42.36    187.18 o 
  -7  28  10     2382.10     3045.15    399.36 o 
  -4  28  10       14.41       12.48    268.32 o 
  -1  28  10      335.61      574.09    312.00 o 
 -24  29  10        5.86      -81.25    213.15 o 
 -21  29  10      134.02      225.41    212.33 o 
 -18  29  10      634.70      593.63    230.88 o 
 -15  29  10     1109.77     1200.10    238.15 o 
 -12  29  10      104.11       20.90    189.12 o 
  -9  29  10      748.64     1272.97    330.72 o 
  -6  29  10        4.04      199.68    274.56 o 
  -3  29  10     1542.42     1803.38    374.40 o 
 -23  30  10      190.07      313.46    234.55 o 
 -20  30  10      800.08      792.94    242.56 o 
 -17  30  10      336.98      234.23    209.28 o 
 -14  30  10     1442.40     1750.46    262.51 o 
 -11  30  10       99.52        6.24    262.08 o 
  -8  30  10      297.88      243.36    280.80 o 
 -22  31  10     1065.55     1334.49    264.74 o 
 -19  31  10       90.51      132.86    211.66 o 
 -16  31  10      144.75       13.54    206.82 o 
 -13  31  10        4.07       26.97    197.97 o 
 -10  31  10      211.27      -37.44    274.56 o 
   0   1  11     8584.39     8377.74     97.78 o 
  -2   2  11    10366.68    10342.05    110.45 o 
   1   2  11      251.44      279.64     35.94 o 
  -4   3  11     9970.07     8929.57    105.11 o 
  -1   3  11     2826.35     3093.14     60.23 o 
   2   3  11     2995.28     3394.71     62.26 o 
  -6   4  11     6563.11     7109.21    107.43 o 
  -3   4  11    18159.55    18087.25    168.44 o 
   0   4  11      656.96      864.77     41.15 o 
   3   4  11      440.86      475.98     52.12 o 
  -8   5  11       87.88      153.42     43.55 o 
  -5   5  11      695.02      680.69     46.98 o 
  -2   5  11    21532.09    20137.86    195.39 o 
   1   5  11    10732.82    10676.57    116.53 o 
   4   5  11     5126.60     4154.10    134.07 o 
 -10   6  11      469.57      354.35     76.55 o 
  -7   6  11     8237.28     8435.56    129.91 o 
  -4   6  11      997.02      870.26     48.12 o 
  -1   6  11      913.34      669.06     44.28 o 
   2   6  11    34271.20    33251.63    353.54 o 
   5   6  11    11544.16    13147.73    247.12 o 
 -12   7  11       28.51       19.64     87.86 o 
  -9   7  11     1460.47      929.78     54.95 o 
  -6   7  11     2643.02     2054.49     69.12 o 
  -3   7  11     3518.75     3981.67     80.45 o 
   0   7  11       19.25       41.18     40.68 o 
   3   7  11       74.62      -22.84     68.06 o 
   6   7  11     7201.26     6288.11    276.07 o 
 -14   8  11     2266.95     2423.31    200.68 o 
 -11   8  11      496.43      362.04     61.20 o 
  -8   8  11      789.88     1012.44     56.85 o 
  -5   8  11       56.13       91.86     43.22 o 
  -2   8  11        6.33      -38.04     47.33 o 
   1   8  11       44.48      -27.21     49.74 o 
   4   8  11     4644.45     4334.81    149.51 o 
   7   8  11     2071.53     1675.13    179.46 o 
 -16   9  11     1095.15     1014.99    170.56 o 
 -13   9  11      705.01      539.63    145.41 o 
 -10   9  11     4775.54     4823.60    113.14 o 
  -7   9  11     7724.87     8631.69    139.45 o 
  -4   9  11     1544.67     1430.39     92.43 o 
  -1   9  11    12981.11    12658.01    169.62 o 
   2   9  11      257.77      280.39     75.82 o 
   5   9  11      147.22      430.17    137.68 o 
   8   9  11      867.26     1076.95    170.56 o 
 -18  10  11      265.94       86.50    184.08 o 
 -15  10  11    13975.76    13576.10    400.37 o 
 -12  10  11     5807.13     6511.40    269.92 o 
  -9  10  11     2111.85     1984.05     79.80 o 
  -6  10  11      195.69      -73.00     73.00 o 
  -3  10  11    29840.82    31671.34    570.67 o 
   0  10  11     1207.29     1094.05     76.38 o 
   3  10  11    10952.13    11090.39    476.46 o 
   6  10  11      123.81     -121.68    127.05 o 
   9  10  11       40.05     -138.94    138.94 o 
 -20  11  11      889.71     1124.35    189.12 o 
 -17  11  11     1493.83     1531.81    199.68 o 
 -14  11  11       75.90       48.93    137.68 o 
 -11  11  11    32420.41    31188.67    548.42 o 
  -8  11  11     1382.08     1178.60     72.76 o 
  -5  11  11    12315.00    12220.77    297.22 o 
  -2  11  11      693.55      828.85     86.19 o 
   1  11  11    10748.36    10599.80    297.22 o 
   4  11  11        7.26      -59.60    125.92 o 
   7  11  11     1154.57     1237.06    178.33 o 
  10  11  11       27.12     -151.03    151.03 o 
 -22  12  11     4591.72     4228.54    281.46 o 
 -19  12  11     2843.94     2915.41    233.36 o 
 -16  12  11     8235.73     7966.21    328.17 o 
 -13  12  11     1109.44     1215.16    175.01 o 
 -10  12  11     3599.20     3834.59    145.02 o 
  -7  12  11     2171.64     2057.29    105.32 o 
  -4  12  11     3439.72     4983.43    150.19 o 
  -1  12  11      263.67      136.91    134.16 o 
   2  12  11     2673.72     2849.59    125.59 o 
   5  12  11     1361.13     1085.26    166.11 o 
   8  12  11       72.24      262.42    159.92 o 
  11  12  11     1194.00     1053.95    208.72 o 
 -24  13  11     1228.86     1050.65    290.16 o 
 -21  13  11       18.27      -20.54    158.66 o 
 -18  13  11     2638.31     2361.29    222.01 o 
 -15  13  11     1623.92     1658.82    193.54 o 
 -12  13  11     3076.25     2786.95    230.88 o 
  -9  13  11     2046.53     1941.12    258.96 o 
  -6  13  11     5875.27     6432.29    209.31 o 
  -3  13  11      454.27      408.39    100.91 o 
   0  13  11      759.60      636.49    224.64 o 
   3  13  11     5033.37     4955.59    256.32 o 
   6  13  11     1212.27     1251.95    183.91 o 
   9  13  11      968.11     1066.13    198.41 o 
  12  13  11      564.83      439.92    198.56 o 
 -26  14  11     1803.61     1779.07    244.62 o 
 -23  14  11     2565.79     2701.83    257.87 o 
 -20  14  11     1642.88     1398.82    206.82 o 
 -17  14  11     1519.99     1550.01    195.42 o 
 -14  14  11     4484.60     4683.42    262.29 o 
 -11  14  11     3869.47     3536.68    144.48 o 
  -8  14  11     6854.09     7114.43    293.40 o 
  -5  14  11    10330.18     9944.81    271.95 o 
  -2  14  11    14690.25    13709.44    580.33 o 
   1  14  11     3324.62     2732.81    212.16 o 
   4  14  11        5.67      -52.94    134.87 o 
   7  14  11     4050.92     3935.96    261.18 o 
  10  14  11        5.26      -95.68    171.91 o 
  13  14  11      310.76      307.64    145.30 o 
 -28  15  11      590.17      685.31    206.43 o 
 -25  15  11      184.58      -43.68    185.32 o 
 -22  15  11      446.62      479.81    202.80 o 
 -19  15  11     2379.40     2157.18    252.72 o 
 -16  15  11    19153.43    19949.37    842.41 o 
 -13  15  11        5.82       -9.81    138.52 o 
 -10  15  11     4064.43     3671.22    233.73 o 
  -7  15  11      350.49      184.08    136.78 o 
  -4  15  11      748.08      884.72    158.66 o 
  -1  15  11     5525.61     5828.23    411.84 o 
   2  15  11      212.13      102.67    139.34 o 
   5  15  11      252.01      297.44    163.31 o 
   8  15  11      516.24      668.21    145.30 o 
  11  15  11      333.29      446.77    157.80 o 
  14  15  11        1.52     -134.41    152.11 o 
 -30  16  11        3.42     -202.80    202.80 o 
 -27  16  11        1.16      102.86    196.02 o 
 -24  16  11     2050.09     1876.60    242.56 o 
 -21  16  11     1017.75     1064.90    200.73 o 
 -18  16  11     2008.53     1766.15    302.64 o 
 -15  16  11      279.04      221.52    196.56 o 
 -12  16  11     9337.45     8907.78    341.43 o 
  -9  16  11     1301.70     1253.44    174.25 o 
  -6  16  11      229.08      134.16    136.78 o 
  -3  16  11       75.52      -87.36    193.44 o 
   0  16  11      354.11      386.88    224.64 o 
   3  16  11      484.10      414.11    138.52 o 
   6  16  11      228.98       34.14    143.14 o 
   9  16  11      141.52     -144.29    144.29 o 
  12  16  11     1144.57     1645.95    202.80 o 
  15  16  11       87.92      -20.66    187.38 o 
 -29  17  11      562.30      393.12    231.37 o 
 -26  17  11      606.11      570.97    211.80 o 
 -23  17  11      312.84      612.64    197.97 o 
 -20  17  11     1597.54     1657.56    218.11 o 
 -17  17  11      445.14      552.60    173.91 o 
 -14  17  11       10.76      213.43    151.03 o 
 -11  17  11     3589.36     4226.79    296.40 o 
  -8  17  11        4.37      -18.72    132.37 o 
  -5  17  11     2092.35     1895.57    399.36 o 
  -2  17  11      441.84      505.45    230.88 o 
   1  17  11       35.49       18.72    218.40 o 
   4  17  11      495.09      552.18    134.05 o 
   7  17  11       97.51     -116.95    190.32 o 
  10  17  11        3.20     -158.14    158.14 o 
  13  17  11     2805.83     3131.34    249.60 o 
 -28  18  11      126.83       23.47    211.66 o 
 -25  18  11      214.08      102.96    194.15 o 
 -22  18  11      127.95      480.27    191.60 o 
 -19  18  11     6809.58     6791.96    377.52 o 
 -16  18  11       42.58     -107.39    147.37 o 
 -13  18  11     3334.44     2657.36    229.32 o 
 -10  18  11      961.24     1021.01    190.32 o 
  -7  18  11     3058.98     2737.63    222.53 o 
  -4  18  11      585.50      443.05    224.64 o 
  -1  18  11      326.11      268.32    224.64 o 
   2  18  11     2215.95     2240.19    336.96 o 
   5  18  11      381.20      324.74    155.64 o 
   8  18  11     1504.73     1247.14    166.16 o 
  11  18  11       26.11     -105.25    202.80 o 
 -30  19  11      134.81       80.02    224.90 o 
 -27  19  11      308.52      145.00    213.97 o 
 -24  19  11       87.85      202.00    189.58 o 
 -21  19  11     2457.94     2225.71    343.20 o 
 -18  19  11      223.49      230.96    176.33 o 
 -15  19  11     1230.33     1562.04    209.28 o 
 -12  19  11      235.24      121.68    154.43 o 
  -9  19  11      134.22      -53.04    145.61 o 
  -6  19  11     8156.30     8476.58    574.09 o 
  -3  19  11       28.36       43.68    212.16 o 
   0  19  11     2383.55     2315.07    336.96 o 
   3  19  11      832.80     1079.53    299.52 o 
   6  19  11     1718.65     1829.99    287.04 o 
   9  19  11        0.88     -155.76    155.76 o 
 -29  20  11     1928.57     2874.45    655.21 o 
 -26  20  11      427.01      261.12    213.15 o 
 -23  20  11      927.06     1257.43    229.32 o 
 -20  20  11      559.89      579.43    197.97 o 
 -17  20  11     2570.55     2524.05    244.14 o 
 -14  20  11       23.66      -99.84    150.02 o 
 -11  20  11      607.01      707.79    175.83 o 
  -8  20  11        4.11      -40.56    150.02 o 
  -5  20  11     1314.85      985.93    268.32 o 
  -2  20  11     2215.69     2271.39    330.72 o 
   1  20  11        7.80      218.40    243.36 o 
   4  20  11       55.30       93.60    255.84 o 
   7  20  11        6.27       98.99    151.10 o 
  10  20  11      229.30      206.65    182.31 o 
 -28  21  11        0.19     -146.15    209.28 o 
 -25  21  11     2228.99     2738.45    286.70 o 
 -22  21  11      266.87      207.62    194.00 o 
 -19  21  11      808.46      517.65    302.64 o 
 -16  21  11      946.06      932.15    200.44 o 
 -13  21  11       22.40      -25.32    154.24 o 
 -10  21  11      845.45      932.79    191.90 o 
  -7  21  11       11.37     -121.96    149.83 o 
  -4  21  11      123.46      212.16    243.36 o 
  -1  21  11      134.12      124.80    243.36 o 
   2  21  11     1070.15      892.33    299.52 o 
   5  21  11       51.30     -118.56    255.84 o 
   8  21  11     1230.75     1110.76    199.71 o 
 -30  22  11      165.32        0.00    312.00 o 
 -27  22  11       31.07      111.00    218.11 o 
 -24  22  11       30.38     -117.84    189.58 o 
 -21  22  11       30.02      -26.46    202.80 o 
 -18  22  11      319.89      380.64    243.36 o 
 -15  22  11     1722.80     1712.46    224.90 o 
 -12  22  11      103.89        6.24    163.26 o 
  -9  22  11     2932.60     2709.40    244.62 o 
  -6  22  11     1358.40     1191.85    293.28 o 
  -3  22  11     1013.42      942.25    287.04 o 
   0  22  11     3995.73     4368.05    436.80 o 
   3  22  11      330.15      330.72    280.80 o 
   6  22  11      129.79      156.00    293.28 o 
 -29  23  11       46.72     -157.24    222.79 o 
 -26  23  11       26.41     -194.00    194.00 o 
 -23  23  11     1100.87     1241.20    238.15 o 
 -20  23  11      101.96      327.64    199.86 o 
 -17  23  11     1040.12     1048.52    213.97 o 
 -14  23  11      557.31      383.87    191.60 o 
 -11  23  11     3072.79     3237.70    264.63 o 
  -8  23  11      289.44      100.80    224.64 o 
  -5  23  11     3077.82     3625.48    411.84 o 
  -2  23  11        7.32      124.80    255.84 o 
   1  23  11       41.03      -68.64    249.60 o 
   4  23  11      567.91      492.97    305.76 o 
 -28  24  11      247.43      269.26    236.03 o 
 -25  24  11      182.75     -116.95    205.14 o 
 -22  24  11       78.65      -49.64    193.54 o 
 -19  24  11     4408.19     4984.16    330.84 o 
 -16  24  11      634.87      542.95    200.73 o 
 -13  24  11     2983.04     3020.47    268.72 o 
 -10  24  11       81.58       -6.24    171.91 o 
  -7  24  11     2226.74     2059.22    343.20 o 
  -4  24  11       29.98     -156.00    237.12 o 
  -1  24  11      759.48      549.13    293.28 o 
   2  24  11       39.92      112.32    280.80 o 
   5  24  11       61.06       49.92    280.80 o 
 -27  25  11      616.08      631.24    249.27 o 
 -24  25  11     1570.28     1463.78    252.99 o 
 -21  25  11     1053.98      717.61    225.03 o 
 -18  25  11       35.90     -117.06    183.07 o 
 -15  25  11     2353.94     2946.96    275.75 o 
 -12  25  11      597.38      405.60    189.73 o 
  -9  25  11      311.64       49.92    249.60 o 
  -6  25  11       22.94     -180.96    237.12 o 
  -3  25  11        5.17      199.68    262.08 o 
   0  25  11       13.46      -99.84    268.32 o 
   3  25  11       66.23      268.32    299.52 o 
 -26  26  11      146.91      100.58    222.79 o 
 -23  26  11        7.54     -198.72    198.99 o 
 -20  26  11      243.03      609.86    222.79 o 
 -17  26  11       19.83       91.88    191.60 o 
 -14  26  11      124.21     -158.78    178.66 o 
 -11  26  11        0.34     -117.93    196.56 o 
  -8  26  11       15.03      -49.92    249.60 o 
  -5  26  11     1690.63     1622.42    349.44 o 
  -2  26  11       36.71        0.00    274.56 o 
   1  26  11      670.70      355.68    305.76 o 
 -25  27  11      154.73      156.56    222.79 o 
 -22  27  11      171.09      303.05    222.79 o 
 -19  27  11      599.15      902.82    236.03 o 
 -16  27  11       29.68      -99.84    194.15 o 
 -13  27  11     2061.25     2301.33    264.74 o 
 -10  27  11      353.04      823.69    305.76 o 
  -7  27  11     1118.20      923.53    312.00 o 
  -4  27  11       21.58     -262.08    262.08 o 
  -1  27  11     1027.25     1023.37    336.96 o 
 -24  28  11     1109.63     1493.21    371.28 o 
 -21  28  11       20.80        5.92    213.15 o 
 -18  28  11     1008.78     1165.34    242.68 o 
 -15  28  11      188.84      412.68    213.97 o 
 -12  28  11      368.03      302.58    202.83 o 
  -9  28  11      721.19      804.97    305.76 o 
  -6  28  11       47.39      -81.12    268.32 o 
  -3  28  11      107.44      143.52    305.76 o 
 -23  29  11      185.44      235.90    235.78 o 
 -20  29  11     1929.75     2422.86    291.12 o 
 -17  29  11      449.44      405.42    218.11 o 
 -14  29  11      475.23      503.05    218.38 o 
 -11  29  11       87.67      374.40    287.04 o 
  -8  29  11       53.64      156.00    280.80 o 
  -5  29  11      211.79       24.96    287.04 o 
 -22  30  11      180.52      480.49    318.24 o 
 -19  30  11      136.80     -166.71    209.55 o 
 -16  30  11      119.68      171.60    211.80 o 
 -13  30  11       11.00      129.14    237.12 o 
 -10  30  11       46.53      -31.20    280.80 o 
 -15  31  11      114.97     -111.34    208.72 o 
   0   0  12     6807.75     7815.92    254.06 o 
   1   1  12     3763.91     3662.29     68.54 o 
  -1   2  12        3.03      -34.13     34.13 o 
   2   2  12      898.51      733.97     49.01 o 
  -3   3  12     2677.52     2887.91     68.53 o 
   0   3  12     4590.06     4806.01     79.08 o 
   3   3  12        6.59      -49.45     49.45 o 
  -5   4  12     4588.76     4827.12    101.63 o 
  -2   4  12     5842.00     5448.53     87.89 o 
   1   4  12     1232.43     1238.28     56.75 o 
   4   4  12    11987.37    13440.07    283.19 o 
  -7   5  12      291.06      350.78     56.33 o 
  -4   5  12    10833.60     9495.61    144.40 o 
  -1   5  12      679.98      711.80     52.67 o 
   2   5  12     8117.09     7340.25    252.52 o 
   5   5  12      513.37      484.40     85.23 o 
  -9   6  12    11157.92    11165.72    189.56 o 
  -6   6  12     1017.97      999.90     60.03 o 
  -3   6  12     1809.53     1826.39     75.22 o 
   0   6  12     1428.01     1285.68     82.46 o 
   3   6  12     2414.93     2706.71    230.57 o 
   6   6  12       76.69       20.40     95.13 o 
 -11   7  12     2288.34     1962.90    128.87 o 
  -8   7  12      119.63      117.43     66.20 o 
  -5   7  12      600.64      481.23     60.65 o 
  -2   7  12      264.50      323.86     79.51 o 
   1   7  12     8856.05     9156.06    294.60 o 
   4   7  12     1140.26     1286.00    100.52 o 
   7   7  12       65.89     -152.88    152.88 o 
 -13   8  12     6431.41     5733.17    273.64 o 
 -10   8  12       99.79      -63.39     64.02 o 
  -7   8  12    10139.69    10125.08    183.72 o 
  -4   8  12      237.79      158.22     56.93 o 
  -1   8  12     8098.24     7621.96    209.18 o 
   2   8  12     3790.92     4108.83    169.63 o 
   5   8  12    10728.11    10311.34    261.44 o 
   8   8  12     1120.26      803.14    164.90 o 
 -15   9  12      902.38      783.31    160.42 o 
 -12   9  12      143.25        3.29     75.12 o 
  -9   9  12    17387.84    19084.01    368.53 o 
  -6   9  12      150.10       22.26     58.05 o 
  -3   9  12     7634.58     7984.79    189.12 o 
   0   9  12       11.55      -49.92    104.83 o 
   3   9  12       49.34       32.67     98.89 o 
   6   9  12     1984.25     1954.91    190.08 o 
   9   9  12       50.65       -6.72    142.95 o 
 -17  10  12     2241.85     2489.52    221.23 o 
 -14  10  12     5377.03     5584.78    452.41 o 
 -11  10  12     2677.98     3075.80    305.76 o 
  -8  10  12       51.17      124.37     93.79 o 
  -5  10  12     6840.01     6865.71    176.09 o 
  -2  10  12        0.64     -108.08    110.05 o 
   1  10  12     3133.34     3120.22    349.44 o 
   4  10  12       31.31      242.16    174.72 o 
   7  10  12      165.67       21.50    142.95 o 
  10  10  12      421.37      340.76    173.91 o 
 -19  11  12      300.43      225.82    162.24 o 
 -16  11  12     2599.13     1975.54    204.86 o 
 -13  11  12     5848.27     5199.95    296.40 o 
 -10  11  12     7081.07     7061.98    293.20 o 
  -7  11  12      410.29      397.70     61.85 o 
  -4  11  12     1323.39     1520.29    104.72 o 
  -1  11  12      474.54      180.96    187.20 o 
   2  11  12     1151.77      985.39    152.90 o 
   5  11  12      185.79      -16.64    136.43 o 
   8  11  12      174.14        6.24    147.37 o 
  11  11  12     2398.73     2483.04    249.04 o 
 -21  12  12     1052.62      980.56    198.99 o 
 -18  12  12      782.32      658.56    175.01 o 
 -15  12  12      932.45      877.82    175.83 o 
 -12  12  12     2166.37     2455.31    210.56 o 
  -9  12  12      479.03      624.26     86.10 o 
  -6  12  12     1224.72     1202.55    167.53 o 
  -3  12  12     4003.10     3956.64    292.79 o 
   0  12  12     2348.41     2221.47    293.28 o 
   3  12  12     2196.55     1881.16    193.44 o 
   6  12  12       81.05      131.95    149.89 o 
   9  12  12     2002.85     2319.42    236.31 o 
  12  12  12     1837.72     1693.36    235.29 o 
 -23  13  12      438.72       89.74    185.16 o 
 -20  13  12      181.86       51.78    160.42 o 
 -17  13  12     2773.83     2309.91    222.53 o 
 -14  13  12     5058.53     4912.41    275.11 o 
 -11  13  12     1664.64     1878.26    195.42 o 
  -8  13  12     4669.69     5144.85    260.22 o 
  -5  13  12     1302.27     1106.80    124.47 o 
  -2  13  12       34.10     -112.32    187.20 o 
   1  13  12     7781.04     7768.89    474.25 o 
   4  13  12      968.97     1355.55    184.39 o 
   7  13  12     2282.10     2389.03    231.87 o 
  10  13  12        0.88      113.01    178.33 o 
  13  13  12        3.82      -57.24    191.60 o 
 -25  14  12      554.00      232.51    202.83 o 
 -22  14  12     4006.02     4582.19    302.64 o 
 -19  14  12      367.75      156.57    168.81 o 
 -16  14  12     7586.07     7618.65    337.35 o 
 -13  14  12      278.02      529.39    162.54 o 
 -10  14  12    11448.71    11751.79    386.07 o 
  -7  14  12      295.29      393.12    141.20 o 
  -4  14  12     3464.55     3286.34    220.09 o 
  -1  14  12      462.65      711.37    237.12 o 
   2  14  12       55.46       24.96    218.40 o 
   5  14  12      221.91      187.54    159.92 o 
   8  14  12       47.95     -160.64    160.64 o 
  11  14  12      242.95      123.08    191.90 o 
  14  14  12       99.79      218.97    144.54 o 
 -27  15  12     1061.38      862.19    232.74 o 
 -24  15  12     1031.76      792.23    211.24 o 
 -21  15  12       59.04       42.57    173.91 o 
 -18  15  12     2750.67     2797.52    258.96 o 
 -15  15  12      171.91      111.80    158.11 o 
 -12  15  12     1580.90     1569.07    195.42 o 
  -9  15  12      312.83       44.50    133.23 o 
  -6  15  12       12.62      -72.32    134.52 o 
  -3  15  12     3360.09     2920.35    330.72 o 
   0  15  12      191.81       81.12    218.40 o 
   3  15  12       15.72       43.68    230.88 o 
   6  15  12      484.66      -38.75    166.98 o 
   9  15  12      193.99      -52.51    302.64 o 
  12  15  12       83.82      -37.03    154.01 o 
  15  15  12      586.10      591.56    197.30 o 
 -29  16  12       33.98      -39.52    208.37 o 
 -26  16  12      202.14       44.51    198.41 o 
 -23  16  12      238.06       47.17    185.16 o 
 -20  16  12      156.30      141.70    173.24 o 
 -17  16  12       16.42     -155.48    155.48 o 
 -14  16  12      214.77       82.90    153.68 o 
 -11  16  12        2.58     -121.68    136.78 o 
  -8  16  12     3147.03     3096.84    226.95 o 
  -5  16  12       17.65       19.61    138.94 o 
  -2  16  12     3814.77     3382.12    349.44 o 
   1  16  12      183.89        0.00    218.40 o 
   4  16  12      591.32      436.80    255.84 o 
   7  16  12      698.06      560.17    268.32 o 
  10  16  12      801.97     1241.63    180.46 o 
  13  16  12      575.89      690.21    188.96 o 
 -28  17  12      101.01       31.85    211.24 o 
 -25  17  12      140.07      148.34    202.83 o 
 -22  17  12       78.99     -169.49    169.49 o 
 -19  17  12      239.39      -18.88    168.81 o 
 -16  17  12      196.87      235.81    166.98 o 
 -13  17  12     2811.88     2794.72    233.73 o 
 -10  17  12      158.81     -102.12    143.52 o 
  -7  17  12      171.98      240.24    154.43 o 
  -4  17  12     1980.00     1847.06    299.52 o 
  -1  17  12      216.28      -18.72    212.16 o 
   2  17  12     3672.02     3569.32    393.12 o 
   5  17  12      222.39      424.32    280.80 o 
   8  17  12      595.09      684.96    180.08 o 
  11  17  12      952.90      988.71    199.71 o 
 -27  18  12     1197.45     1493.75    274.56 o 
 -24  18  12      666.85      673.35    213.69 o 
 -21  18  12     2280.77     2381.79    293.28 o 
 -18  18  12     2219.71     2069.79    235.78 o 
 -15  18  12      568.54      474.01    178.33 o 
 -12  18  12      903.25     1233.54    191.90 o 
  -9  18  12     1140.76     1014.10    183.07 o 
  -6  18  12     1767.06     1809.62    305.76 o 
  -3  18  12      180.72      287.04    237.12 o 
   0  18  12     1935.62     2140.34    330.72 o 
   3  18  12      236.83      293.28    268.32 o 
   6  18  12     1676.88     1622.42    349.44 o 
   9  18  12      183.52      225.20    162.50 o 
 -29  19  12      709.32      877.13    258.10 o 
 -26  19  12      568.14      592.75    226.95 o 
 -23  19  12      895.66      965.69    280.80 o 
 -20  19  12        8.05       27.61    176.33 o 
 -17  19  12     1305.51     1290.76    211.24 o 
 -14  19  12      683.67      603.21    178.66 o 
 -11  19  12        2.93     -124.90    143.35 o 
  -8  19  12     2496.26     2725.37    240.24 o 
  -5  19  12       54.39      -43.68    224.64 o 
  -2  19  12      132.12     -218.40    218.40 o 
   1  19  12        0.15      224.64    249.60 o 
   4  19  12        1.69       99.84    262.08 o 
   7  19  12       21.01      -37.44    280.80 o 
  10  19  12       30.27     -182.81    182.81 o 
 -28  20  12      417.44      385.25    235.29 o 
 -25  20  12        6.36      -21.60    198.99 o 
 -22  20  12       84.88      -28.85    187.18 o 
 -19  20  12      765.16      584.37    199.86 o 
 -16  20  12       27.22     -106.08    163.26 o 
 -13  20  12      380.96      153.98    163.08 o 
 -10  20  12      113.90       87.36    163.26 o 
  -7  20  12     1720.38     1822.10    312.00 o 
  -4  20  12      521.93      717.61    274.56 o 
  -1  20  12        1.78       62.40    249.60 o 
   2  20  12     2821.47     3369.64    405.60 o 
   5  20  12      266.07      368.16    293.28 o 
   8  20  12      635.03      592.81    330.72 o 
 -27  21  12      202.72      225.74    224.51 o 
 -24  21  12      271.77     -125.01    196.02 o 
 -21  21  12       14.02      -90.29    243.36 o 
 -18  21  12      178.67       96.08    182.12 o 
 -15  21  12      534.55      517.85    218.40 o 
 -12  21  12      926.25     1171.31    234.00 o 
  -9  21  12      425.60      373.48    178.66 o 
  -6  21  12     4719.31     5297.82    449.29 o 
  -3  21  12     2975.82     3107.56    386.88 o 
   0  21  12     1081.99      898.57    305.76 o 
   3  21  12      363.57      393.12    293.28 o 
   6  21  12     1304.65     1372.82    361.92 o 
 -26  22  12      169.61        1.73    207.24 o 
 -23  22  12      491.91      263.54    207.24 o 
 -20  22  12        0.09      -24.52    185.63 o 
 -17  22  12     4504.73     4841.68    313.19 o 
 -14  22  12        0.87        0.78    175.83 o 
 -11  22  12     5595.59     6188.42    333.11 o 
  -8  22  12       97.26      -12.48    243.36 o 
  -5  22  12     2685.59     3032.67    386.88 o 
  -2  22  12      817.60     1173.13    318.24 o 
   1  22  12      954.53     1322.90    330.72 o 
   4  22  12        0.37      174.72    293.28 o 
 -28  23  12       58.42      -16.33    224.51 o 
 -25  23  12      885.42      665.63    240.45 o 
 -22  23  12      279.57      390.87    213.15 o 
 -19  23  12     1669.06     1850.71    253.45 o 
 -16  23  12        2.97     -140.93    180.75 o 
 -13  23  12     3723.33     4331.92    299.95 o 
 -10  23  12      214.41      163.97    183.07 o 
  -7  23  12      538.93      567.85    287.04 o 
  -4  23  12       32.19      -49.92    249.60 o 
  -1  23  12       28.46      -93.60    262.08 o 
   2  23  12        1.81     -143.52    268.32 o 
   5  23  12      432.68      312.00    312.00 o 
 -27  24  12       64.48     -209.28    209.28 o 
 -24  24  12      151.04      188.40    218.38 o 
 -21  24  12      837.43      659.92    224.51 o 
 -18  24  12      649.33      453.14    206.82 o 
 -15  24  12        1.73     -171.41    171.41 o 
 -12  24  12        8.22      -71.76    176.50 o 
  -9  24  12        3.51     -168.48    237.12 o 
  -6  24  12        0.33     -230.88    230.88 o 
  -3  24  12       88.93      -37.44    268.32 o 
   0  24  12       88.61      -49.92    287.04 o 
   3  24  12      522.91      567.85    324.48 o 
 -26  25  12      521.07      722.99    256.74 o 
 -23  25  12      230.47       33.93    210.56 o 
 -20  25  12       14.81     -191.90    191.90 o 
 -17  25  12        0.00       46.73    192.80 o 
 -14  25  12        3.33     -178.33    178.33 o 
 -11  25  12      907.05     1073.20    218.38 o 
  -8  25  12      193.21      380.64    280.80 o 
  -5  25  12     1181.60     1104.49    330.72 o 
  -2  25  12        8.93       -6.24    274.56 o 
   1  25  12      647.42      892.33    336.96 o 
 -25  26  12        0.19      -95.49    218.11 o 
 -22  26  12      165.31      165.76    222.01 o 
 -19  26  12      811.76     1145.26    242.56 o 
 -16  26  12     1115.84     1214.87    333.84 o 
 -13  26  12      492.39      366.97    207.24 o 
 -10  26  12      438.72     1098.25    318.24 o 
  -7  26  12     1432.56     1697.30    349.44 o 
  -4  26  12      308.81      492.97    312.00 o 
  -1  26  12      154.40      180.96    293.28 o 
 -24  27  12      910.33     1210.80    266.92 o 
 -21  27  12      430.95      607.37    237.78 o 
 -18  27  12     1105.72     1024.49    244.86 o 
 -15  27  12      648.36      377.52    216.21 o 
 -12  27  12     1070.45     1189.32    236.03 o 
  -9  27  12       10.92      149.76    274.56 o 
  -6  27  12       41.60      -87.36    268.32 o 
  -3  27  12      199.15       81.12    299.52 o 
 -23  28  12        1.16      -99.33    214.99 o 
 -20  28  12      327.21      348.91    231.37 o 
 -17  28  12       45.26     -144.89    200.44 o 
 -14  28  12        1.98      196.36    207.24 o 
 -11  28  12      113.91       99.84    287.04 o 
  -8  28  12        3.32     -162.24    268.32 o 
  -5  28  12      186.50     -137.28    280.80 o 
 -19  29  12       27.69     -211.24    211.24 o 
 -16  29  12        1.90      -90.22    206.82 o 
 -13  29  12        1.52       -6.24    287.04 o 
 -10  29  12      231.10       81.12    293.28 o 
 -15  30  12        5.02     -202.97    202.97 o 
  -1   1  13     2019.77     1500.12     91.63 o 
  -3   2  13      354.06      293.24     71.50 o 
   0   2  13    16505.38    16635.87    256.74 o 
  -5   3  13     1194.80     1012.95     79.55 o 
  -2   3  13    10503.14    10962.77    182.21 o 
   1   3  13      440.46      672.97     64.73 o 
  -7   4  13     2756.25     3194.42    113.97 o 
  -4   4  13     3354.02     3037.99    130.28 o 
  -1   4  13      334.60      479.09     58.00 o 
   2   4  13     3948.79     4810.40    139.12 o 
  -9   5  13     1777.33     1410.35    120.63 o 
  -6   5  13     1213.38     1129.27    123.55 o 
  -3   5  13     6927.30     7215.40    190.86 o 
   0   5  13      339.79      244.55     63.23 o 
   3   5  13     1297.87     1463.56    100.05 o 
 -11   6  13      134.14      315.83    134.87 o 
  -8   6  13     1622.32     1760.41    173.91 o 
  -5   6  13     2971.63     2960.56    155.93 o 
  -2   6  13     3027.99     2653.89    108.01 o 
   1   6  13        7.38      -59.08     71.21 o 
   4   6  13     3125.97     3423.58    164.57 o 
 -13   7  13     3900.28     4185.03    383.76 o 
 -10   7  13      262.44      112.03     78.59 o 
  -7   7  13       37.49      115.89    122.60 o 
  -4   7  13      804.60     1046.29    128.21 o 
  -1   7  13     3564.66     4269.71    408.72 o 
   2   7  13      850.77      583.63    106.76 o 
   5   7  13      356.17      176.11    152.88 o 
 -15   8  13     3159.96     3959.77    246.94 o 
 -12   8  13      846.83      695.88    158.84 o 
  -9   8  13     4867.39     5078.55    255.46 o 
  -6   8  13     4340.27     4259.28    174.44 o 
  -3   8  13     5455.32     6361.87    159.20 o 
   0   8  13     1526.22     1560.02    255.84 o 
   3   8  13     3128.27     2764.20    199.40 o 
   6   8  13      567.39      478.65    224.64 o 
 -17   9  13       12.89      -28.31    146.58 o 
 -14   9  13      780.44      390.35    165.36 o 
 -11   9  13     2743.44     2993.53    234.00 o 
  -8   9  13     1207.28     1184.68    116.40 o 
  -5   9  13       25.59      -26.63     66.41 o 
  -2   9  13     1413.29     1135.69    230.88 o 
   1   9  13       73.50     -180.96    180.96 o 
   4   9  13     6967.60     6383.46    281.85 o 
   7   9  13        2.98      -37.25    152.88 o 
 -19  10  13       56.03        3.25    159.92 o 
 -16  10  13     2631.83     2536.66    224.51 o 
 -13  10  13      227.80       99.28    146.58 o 
 -10  10  13      846.02     1023.83    166.98 o 
  -7  10  13      845.51      831.60    156.22 o 
  -4  10  13      104.76      305.76    132.37 o 
  -1  10  13     1299.88     1229.29    249.60 o 
   2  10  13       16.93      -27.63    119.81 o 
   5  10  13     3796.95     3902.28    241.30 o 
   8  10  13       14.60      -80.20    177.84 o 
 -21  11  13      539.35      491.60    190.99 o 
 -18  11  13       57.91       93.60    164.36 o 
 -15  11  13        1.73     -140.26    146.58 o 
 -12  11  13      203.98      103.29    146.58 o 
  -9  11  13      525.03      796.74    158.11 o 
  -6  11  13      842.05     1043.10    163.26 o 
  -3  11  13      164.66      -37.44    187.20 o 
   0  11  13       13.05       12.48    199.68 o 
   3  11  13     1869.58     2506.29    280.80 o 
   6  11  13       48.30     -125.65    144.81 o 
   9  11  13     4741.65     4802.65    452.41 o 
 -23  12  13        0.24     -119.17    180.75 o 
 -20  12  13      575.35      494.07    185.63 o 
 -17  12  13      362.43      477.40    173.24 o 
 -14  12  13    10267.33     9931.29    374.35 o 
 -11  12  13      644.35      574.86    159.92 o 
  -8  12  13     1592.63     1668.29    187.49 o 
  -5  12  13     1762.26     1804.80    185.16 o 
  -2  12  13     1989.43     2265.15    299.52 o 
   1  12  13      857.34      798.73    249.60 o 
   4  12  13     2252.42     2256.37    211.25 o 
   7  12  13      154.53      124.30    161.65 o 
  10  12  13        5.16       73.97    180.26 o 
 -25  13  13        5.05       94.63    249.60 o 
 -22  13  13     2604.12     2821.25    277.68 o 
 -19  13  13       55.28      171.60    234.00 o 
 -16  13  13     3511.49     3388.18    253.45 o 
 -13  13  13     7966.32     7634.41    332.94 o 
 -10  13  13     6196.03     5708.47    284.57 o 
  -7  13  13        1.39       37.65    134.52 o 
  -4  13  13     2231.96     2421.15    305.76 o 
  -1  13  13      717.18      505.45    230.88 o 
   2  13  13     1101.46      911.05    262.08 o 
   5  13  13      330.60      309.73    167.78 o 
   8  13  13       46.36      -77.28    170.56 o 
  11  13  13     2162.03     2201.55    259.32 o 
 -27  14  13       63.25       75.47    209.28 o 
 -24  14  13     1145.23     1177.79    237.78 o 
 -21  14  13      943.13      794.17    204.29 o 
 -18  14  13       62.85      -36.26    161.65 o 
 -15  14  13      513.95      485.54    224.64 o 
 -12  14  13     1325.04     1509.34    195.42 o 
  -9  14  13       12.57      -28.95    134.09 o 
  -6  14  13        3.97     -106.08    127.96 o 
  -3  14  13      741.23      873.61    249.60 o 
   0  14  13     2526.80     2221.47    318.24 o 
   3  14  13      284.53      224.64    249.60 o 
   6  14  13      437.08      578.64    185.63 o 
   9  14  13     1893.61     1704.06    234.55 o 
  12  14  13      521.23      330.72    218.11 o 
 -29  15  13      606.61      611.53    174.72 o 
 -26  15  13      268.31      307.82    213.97 o 
 -23  15  13        2.36       98.55    191.90 o 
 -20  15  13       25.59      -64.12    166.11 o 
 -17  15  13      285.70      -30.00    160.64 o 
 -14  15  13      130.49      172.51    167.50 o 
 -11  15  13      721.30      644.41    171.41 o 
  -8  15  13     1034.53     1192.19    209.04 o 
  -5  15  13        4.34     -180.96    180.96 o 
  -2  15  13      409.89      411.84    237.12 o 
   1  15  13      846.31      773.77    268.32 o 
   4  15  13     4415.00     4399.25    430.56 o 
   7  15  13       24.89     -110.55    177.68 o 
  10  15  13      358.33      355.22    209.28 o 
  13  15  13     1312.48     1585.44    218.40 o 
 -28  16  13      434.20      320.97    226.95 o 
 -25  16  13      132.80       69.45    204.86 o 
 -22  16  13       52.25       39.09    182.12 o 
 -19  16  13     2009.88     1960.53    235.78 o 
 -16  16  13        6.74      -48.67    164.36 o 
 -13  16  13     2306.47     2236.32    224.90 o 
 -10  16  13     1600.20     1733.77    202.83 o 
  -7  16  13      211.63      168.48    150.02 o 
  -4  16  13     4504.34     4767.41    405.60 o 
  -1  16  13      142.07       -6.24    218.40 o 
   2  16  13     1315.78     1453.94    318.24 o 
   5  16  13      427.23      343.20    280.80 o 
   8  16  13      934.37      928.01    171.78 o 
  11  16  13        0.06      -52.00    175.44 o 
 -27  17  13     1949.88     2061.06    427.44 o 
 -24  17  13     1053.56      853.63    227.42 o 
 -21  17  13      937.29      867.18    213.69 o 
 -18  17  13       19.42     -166.11    166.11 o 
 -15  17  13      918.44      946.03    199.86 o 
 -12  17  13      477.54      428.38    169.83 o 
  -9  17  13        6.77      -69.48    147.77 o 
  -6  17  13     1650.09     1528.82    293.28 o 
  -3  17  13        9.62      -87.36    205.92 o 
   0  17  13      776.68     1391.54    305.76 o 
   3  17  13      280.43      355.68    268.32 o 
   6  17  13        3.19      193.44    287.04 o 
   9  17  13       61.56     -154.01    154.01 o 
 -26  18  13      264.85      230.69    218.38 o 
 -23  18  13      243.72      302.78    202.40 o 
 -20  18  13      411.70      168.92    187.18 o 
 -17  18  13       42.89      -95.55    169.83 o 
 -14  18  13     1418.56     1606.64    216.21 o 
 -11  18  13      673.03      767.24    183.07 o 
  -8  18  13       44.42       70.40    156.59 o 
  -5  18  13       83.00      287.04    237.12 o 
  -2  18  13      149.18     -218.40    218.40 o 
   1  18  13       23.19     -205.92    205.92 o 
   4  18  13       10.62      243.36    274.56 o 
   7  18  13       22.48     -224.64    274.56 o 
  10  18  13     1121.26     1496.50    524.17 o 
 -28  19  13       95.05      -53.91    258.96 o 
 -25  19  13       16.14      117.78    211.66 o 
 -22  19  13        2.66     -130.82    224.64 o 
 -19  19  13      549.00      578.34    207.24 o 
 -16  19  13      183.24      410.96    190.32 o 
 -13  19  13      705.99      460.46    177.68 o 
 -10  19  13      107.49       34.79    161.01 o 
  -7  19  13       60.35     -112.32    224.64 o 
  -4  19  13     1289.72     1241.77    305.76 o 
  -1  19  13      268.89      268.32    268.32 o 
   2  19  13     1910.25     1921.94    355.68 o 
   5  19  13      294.97      199.68    293.28 o 
   8  19  13      484.98      586.57    336.96 o 
 -27  20  13       50.66     -199.86    199.86 o 
 -24  20  13      107.45      -66.17    209.04 o 
 -21  20  13      671.52      667.94    216.07 o 
 -18  20  13       53.43       10.64    186.56 o 
 -15  20  13      405.35      270.72    189.12 o 
 -12  20  13     1502.83     1537.15    220.62 o 
  -9  20  13     2389.53     2408.99    244.62 o 
  -6  20  13     1494.89     1391.54    318.24 o 
  -3  20  13     1663.05     1734.74    330.72 o 
   0  20  13     1838.81     2458.59    374.40 o 
   3  20  13     1442.64     1453.94    349.44 o 
   6  20  13      225.12      499.21    330.72 o 
 -26  21  13        3.03      -40.56    220.49 o 
 -23  21  13      712.11      809.36    237.78 o 
 -20  21  13      507.85      432.93    224.64 o 
 -17  21  13     1555.89     1630.62    240.45 o 
 -14  21  13      292.04      401.99    194.00 o 
 -11  21  13     4669.57     5082.34    330.72 o 
  -8  21  13     1446.50     1354.10    312.00 o 
  -5  21  13     3964.56     4455.41    443.05 o 
  -2  21  13       20.54      -18.72    262.08 o 
   1  21  13      252.59      399.36    293.28 o 
   4  21  13      508.21      717.61    324.48 o 
 -25  22  13       87.14     -114.19    213.15 o 
 -22  22  13      762.64      769.59    233.36 o 
 -19  22  13      574.66      513.10    213.97 o 
 -16  22  13      574.07      556.18    202.83 o 
 -13  22  13      703.03      741.26    234.00 o 
 -10  22  13      418.11      424.32    194.15 o 
  -7  22  13       46.60       62.40    268.32 o 
  -4  22  13      203.08      299.52    274.56 o 
  -1  22  13      279.05        6.24    268.32 o 
   2  22  13       99.74      124.80    287.04 o 
   5  22  13       35.97     -205.92    274.56 o 
 -24  23  13     1025.35     1310.89    264.30 o 
 -21  23  13       38.27       14.13    200.44 o 
 -18  23  13      332.19      257.08    200.73 o 
 -15  23  13       30.25      174.01    194.00 o 
 -12  23  13        2.93      -40.56    180.91 o 
  -9  23  13       95.66       24.96    262.08 o 
  -6  23  13       28.08      -37.44    255.84 o 
  -3  23  13      706.55      642.73    312.00 o 
   0  23  13       65.45      249.60    293.28 o 
   3  23  13       16.23     -143.52    287.04 o 
 -26  24  13        8.96     -211.66    211.66 o 
 -23  24  13       53.51     -207.24    207.24 o 
 -20  24  13        3.93      -51.75    202.83 o 
 -17  24  13      653.59      712.76    226.95 o 
 -14  24  13      790.82      658.77    216.07 o 
 -11  24  13      757.74      884.67    222.01 o 
  -8  24  13       77.60      -12.48    262.08 o 
  -5  24  13      555.37      792.49    324.48 o 
  -2  24  13        3.74     -156.00    274.56 o 
   1  24  13      484.67      867.37    336.96 o 
 -25  25  13      446.02      348.99    242.20 o 
 -22  25  13     1092.89     1439.56    266.92 o 
 -19  25  13       82.49      -72.71    202.40 o 
 -16  25  13      840.37      939.13    238.27 o 
 -13  25  13     1114.15     1450.71    244.86 o 
 -10  25  13     1400.99     1266.73    336.96 o 
  -7  25  13      309.95      399.36    299.52 o 
  -4  25  13      320.76       56.16    293.28 o 
  -1  25  13      589.36      667.69    330.72 o 
 -24  26  13      217.46      136.82    237.78 o 
 -21  26  13      247.14      -24.32    274.56 o 
 -18  26  13     1132.44     1244.41    255.46 o 
 -15  26  13        0.71      116.97    206.82 o 
 -12  26  13      386.26      611.53    312.00 o 
  -9  26  13      166.12      199.68    293.28 o 
  -6  26  13      169.58      149.76    293.28 o 
  -3  26  13       13.49      -12.48    293.28 o 
 -20  27  13       19.46      -10.57    215.67 o 
 -17  27  13        0.56     -120.37    204.86 o 
 -14  27  13       51.50      -46.80    198.56 o 
 -11  27  13      132.33      -56.16    280.80 o 
  -8  27  13      184.33      424.32    312.00 o 
  -5  27  13      257.58      393.12    318.24 o 
 -19  28  13        5.03     -184.08    211.80 o 
 -16  28  13      288.76       -1.48    213.97 o 
 -13  28  13       11.97       12.48    287.04 o 
 -10  28  13      144.32      -18.72    287.04 o 
 -15  29  13       15.50     -149.76    293.28 o 
   0   1  14       53.74      -18.35     65.32 o 
  -2   2  14     8240.89     8129.49    205.13 o 
   1   2  14     2837.60     2996.68    151.98 o 
  -4   3  14      125.61      157.83    121.04 o 
  -1   3  14     4945.29     4207.81    216.07 o 
   2   3  14      411.44      106.16     97.28 o 
  -6   4  14     1446.66     1347.12    160.64 o 
  -3   4  14      601.36      555.77    111.57 o 
   0   4  14      714.15      829.10    135.93 o 
   3   4  14      159.47      -22.88     93.28 o 
  -8   5  14     1195.94      889.65    152.74 o 
  -5   5  14     6115.01     5529.48    255.46 o 
  -2   5  14     1006.69     1196.81    154.43 o 
   1   5  14      547.29      419.46    127.44 o 
   4   5  14      759.50      712.94    148.28 o 
 -10   6  14       96.71       85.28    131.49 o 
  -7   6  14      769.49      654.69    142.95 o 
  -4   6  14     5665.90     5923.37    217.31 o 
  -1   6  14      417.01      580.33    205.92 o 
   2   6  14     2390.93     2670.26    202.80 o 
   5   6  14      626.90      789.77    155.93 o 
 -12   7  14      408.74      710.36    164.36 o 
  -9   7  14       18.47     -123.31    123.31 o 
  -6   7  14     2750.88     3253.30    213.69 o 
  -3   7  14     3410.81     3199.24    205.14 o 
   0   7  14      495.08      455.53    205.92 o 
   3   7  14      149.37        3.07    124.31 o 
   6   7  14     1310.26     1271.76    181.17 o 
 -14   8  14      920.65      797.69    175.01 o 
 -11   8  14      210.57        6.94    135.93 o 
  -8   8  14     2465.60     2179.66    215.28 o 
  -5   8  14     2345.79     1877.89    180.91 o 
  -2   8  14     1981.81     1984.34    274.56 o 
   1   8  14      238.17      -43.68    193.44 o 
   4   8  14      348.18      237.03    140.92 o 
   7   8  14     1855.78     1710.80    201.68 o 
 -16   9  14      220.28       35.95    154.37 o 
 -13   9  14        3.29      -32.37    140.37 o 
 -10   9  14      281.43       42.71    140.37 o 
  -7   9  14      264.74      249.60    141.20 o 
  -4   9  14      766.43      507.77    147.77 o 
  -1   9  14     1881.52     2046.74    280.80 o 
   2   9  14      981.17      973.45    255.84 o 
   5   9  14      145.74      237.84    152.74 o 
   8   9  14      103.78      192.28    163.31 o 
 -18  10  14        1.57      -23.76    159.92 o 
 -15  10  14      441.01      439.73    193.44 o 
 -12  10  14     3284.23     3086.06    236.31 o 
  -9  10  14      589.14      928.32    169.49 o 
  -6  10  14      320.23      146.85    132.15 o 
  -3  10  14     3027.03     3001.47    318.24 o 
   0  10  14      448.01       43.68    205.92 o 
   3  10  14     5682.81     6289.99    455.53 o 
   6  10  14     1091.47      943.94    183.91 o 
   9  10  14      717.42      559.67    199.68 o 
 -20  11  14     1977.19     2561.44    249.65 o 
 -17  11  14      592.04      407.42    173.24 o 
 -14  11  14     1338.65     1099.56    202.80 o 
 -11  11  14     1934.70     2492.69    352.56 o 
  -8  11  14      402.58      323.18    147.77 o 
  -5  11  14      100.19       76.01    134.52 o 
  -2  11  14      544.04      692.65    237.12 o 
   1  11  14     1270.95     1472.66    287.04 o 
   4  11  14      482.11      280.80    243.36 o 
   7  11  14      562.64      613.00    182.86 o 
  10  11  14      801.14      344.62    193.54 o 
 -22  12  14      272.02      112.32    189.73 o 
 -19  12  14        3.01      -93.35    166.11 o 
 -16  12  14     1435.91     1464.32    210.56 o 
 -13  12  14       73.17      230.05    164.36 o 
 -10  12  14        2.46       38.07    171.60 o 
  -7  12  14      146.22       74.50    143.35 o 
  -4  12  14     7044.60     6789.20    443.05 o 
  -1  12  14     1325.76     1522.58    280.80 o 
   2  12  14      259.45      336.96    243.36 o 
   5  12  14     2209.21     2071.70    343.20 o 
   8  12  14      128.15       85.59    177.68 o 
  11  12  14      831.52      498.55    208.72 o 
 -24  13  14      247.89      137.15    202.83 o 
 -21  13  14      493.17      537.73    202.40 o 
 -18  13  14        8.94      -87.11    166.11 o 
 -15  13  14       74.53     -153.68    153.68 o 
 -12  13  14     2640.50     2842.63    239.72 o 
  -9  13  14     2225.05     2565.90    225.03 o 
  -6  13  14       42.31      -44.37    137.68 o 
  -3  13  14      675.54      530.41    237.12 o 
   0  13  14       67.20       12.48    218.40 o 
   3  13  14     3647.69     4249.49    411.84 o 
   6  13  14     1316.52     1522.58    336.96 o 
   9  13  14     2195.11     2041.87    254.89 o 
  12  13  14      330.77      319.26    214.99 o 
 -26  14  14      162.83      277.18    220.49 o 
 -23  14  14       29.68      103.84    201.68 o 
 -20  14  14      255.28       82.70    183.07 o 
 -17  14  14      124.19       65.48    168.81 o 
 -14  14  14     5898.17     5666.38    483.61 o 
 -11  14  14     3592.42     3796.36    262.51 o 
  -8  14  14      432.81      471.29    234.00 o 
  -5  14  14      117.19      -37.44    218.40 o 
  -2  14  14     5438.61     5129.34    418.08 o 
   1  14  14       52.65      149.76    237.12 o 
   4  14  14     1448.93     1828.34    343.20 o 
   7  14  14     1646.77     2246.43    380.64 o 
  10  14  14      526.03      429.52    211.24 o 
  13  14  14      151.25       37.31    216.07 o 
 -25  15  14      556.56      846.84    235.78 o 
 -22  15  14      106.16      336.96    202.40 o 
 -19  15  14      541.45      596.13    197.24 o 
 -16  15  14      510.30      503.76    187.49 o 
 -13  15  14        4.24      207.12    171.41 o 
 -10  15  14     3054.47     3370.00    253.68 o 
  -7  15  14     1894.56     1735.28    207.38 o 
  -4  15  14     1860.70     2003.06    318.24 o 
  -1  15  14      168.80      -18.72    230.88 o 
   2  15  14     2224.12     2514.75    361.92 o 
   5  15  14      265.58      -93.60    255.84 o 
   8  15  14        0.91      137.28    293.28 o 
  11  15  14      232.92      157.42    220.18 o 
 -27  16  14       55.82       49.92    216.21 o 
 -24  16  14        9.69       15.95    198.41 o 
 -21  16  14     1536.61     1971.08    251.39 o 
 -18  16  14      317.65      201.69    183.91 o 
 -15  16  14     1544.79     1551.29    219.43 o 
 -12  16  14      367.82      365.90    176.33 o 
  -9  16  14      530.10      358.84    169.83 o 
  -6  16  14      227.68      218.40    237.12 o 
  -3  16  14      766.69      736.33    268.32 o 
   0  16  14      341.41      555.37    274.56 o 
   3  16  14      259.45      131.04    262.08 o 
   6  16  14      214.57      274.56    305.76 o 
   9  16  14       15.63      -68.64    305.76 o 
 -26  17  14      394.14      237.12    220.62 o 
 -23  17  14      121.67       65.45    201.68 o 
 -20  17  14       42.30      -73.30    183.07 o 
 -17  17  14     1157.14      894.18    211.24 o 
 -14  17  14       17.03        0.48    171.91 o 
 -11  17  14       23.51       53.29    163.08 o 
  -8  17  14      570.20      349.29    173.91 o 
  -5  17  14       64.41       24.96    243.36 o 
  -2  17  14      325.53      443.05    268.32 o 
   1  17  14        0.48      -12.48    243.36 o 
   4  17  14     1464.07     1603.70    349.44 o 
   7  17  14       25.84        0.00    287.04 o 
  10  17  14      163.64      131.04    330.72 o 
 -25  18  14       45.77      107.22    218.11 o 
 -22  18  14       61.20      199.95    202.40 o 
 -19  18  14       95.02     -112.93    180.26 o 
 -16  18  14      131.99     -109.76    171.41 o 
 -13  18  14       19.24      143.91    177.68 o 
 -10  18  14     1047.88     1456.91    213.69 o 
  -7  18  14       15.51     -205.92    224.64 o 
  -4  18  14      809.34      617.77    274.56 o 
  -1  18  14      390.31      143.52    255.84 o 
   2  18  14     1377.69     1223.05    330.72 o 
   5  18  14      106.72      162.24    293.28 o 
   8  18  14      697.09      648.97    343.20 o 
 -27  19  14      421.45      414.08    240.20 o 
 -24  19  14      262.64      176.28    211.66 o 
 -21  19  14       11.28       38.07    196.02 o 
 -18  19  14      867.28      844.03    287.04 o 
 -15  19  14     2787.73     2879.25    273.46 o 
 -12  19  14       49.99       81.12    180.91 o 
  -9  19  14     1119.44     1216.81    305.76 o 
  -6  19  14      709.17      829.93    293.28 o 
  -3  19  14     1915.13     1953.14    343.20 o 
   0  19  14      522.34      299.52    280.80 o 
   3  19  14      512.99      904.81    324.48 o 
   6  19  14      299.13      106.08    299.52 o 
 -26  20  14        3.46       31.50    226.95 o 
 -23  20  14      712.43     1172.94    246.03 o 
 -20  20  14      588.59      558.49    220.62 o 
 -17  20  14      485.82      590.52    330.72 o 
 -14  20  14     1103.73     1051.91    216.21 o 
 -11  20  14     5215.28     5820.95    330.84 o 
  -8  20  14       72.32     -230.88    230.88 o 
  -5  20  14     1477.77     1965.62    355.68 o 
  -2  20  14      196.79      -12.48    262.08 o 
   1  20  14      325.86       43.68    280.80 o 
   4  20  14        3.12       -6.24    299.52 o 
 -25  21  14      537.27      431.51    233.36 o 
 -22  21  14      360.38      115.99    211.25 o 
 -19  21  14     1555.60     1885.10    262.51 o 
 -16  21  14      708.24      489.46    211.24 o 
 -13  21  14       41.90      246.70    194.00 o 
 -10  21  14       53.44       93.60    255.84 o 
  -7  21  14      842.27     1010.89    305.76 o 
  -4  21  14       58.34      230.88    280.80 o 
  -1  21  14       43.92      -93.60    255.84 o 
   2  21  14        6.54      218.40    293.28 o 
   5  21  14       14.68      -87.36    299.52 o 
 -24  22  14      177.39      477.37    238.27 o 
 -21  22  14      183.43      141.91    252.72 o 
 -18  22  14      367.87      156.00    207.38 o 
 -15  22  14      128.70      140.93    196.31 o 
 -12  22  14        1.57       48.58    185.16 o 
  -9  22  14      704.93      599.05    293.28 o 
  -6  22  14      183.46      393.12    293.28 o 
  -3  22  14       15.40       62.40    274.56 o 
   0  22  14      342.05      455.53    305.76 o 
   3  22  14      255.42      305.76    324.48 o 
 -23  23  14      657.80      566.43    242.20 o 
 -20  23  14      117.33      137.72    265.20 o 
 -17  23  14      263.12      242.56    204.86 o 
 -14  23  14      785.75      668.82    224.64 o 
 -11  23  14      476.21      798.73    312.00 o 
  -8  23  14       10.37      -49.92    268.32 o 
  -5  23  14     1116.34     1185.61    343.20 o 
  -2  23  14       44.04     -224.64    268.32 o 
   1  23  14      342.18      199.68    312.00 o 
 -22  24  14      499.12      573.42    245.21 o 
 -19  24  14       93.48      228.74    218.38 o 
 -16  24  14     1552.25     1773.25    262.51 o 
 -13  24  14      515.21      240.71    207.24 o 
 -10  24  14      611.71      542.89    305.76 o 
  -7  24  14      186.70      137.28    293.28 o 
  -4  24  14       29.64       -6.24    293.28 o 
  -1  24  14      371.96      330.72    318.24 o 
 -21  25  14      245.22      415.23    235.29 o 
 -18  25  14      525.27      320.00    226.95 o 
 -15  25  14       10.47      168.48    207.38 o 
 -12  25  14      444.89      474.25    312.00 o 
  -9  25  14       44.54      131.04    299.52 o 
  -6  25  14      166.22      -81.12    287.04 o 
  -3  25  14       10.22       12.48    305.76 o 
 -20  26  14      361.34      474.88    240.45 o 
 -17  26  14      264.59      121.33    218.38 o 
 -14  26  14      107.51      349.44    220.62 o 
 -11  26  14       44.05       37.44    293.28 o 
  -8  26  14       15.09      187.20    305.76 o 
  -5  26  14      563.24      717.61    336.96 o 
 -19  27  14       63.05       42.00    229.32 o 
 -16  27  14      142.05        6.43    218.11 o 
 -13  27  14      405.49      748.81    336.96 o 
 -10  27  14     1349.83     1678.58    386.88 o 
   0   0  15    24938.49    22770.02    717.61 o 
   1   1  15     3815.19     3728.78    220.09 o 
  -1   2  15       64.90       49.92    123.55 o 
   2   2  15     1163.55      999.67    156.22 o 
  -3   3  15     7407.41     7046.07    396.24 o 
   0   3  15     2098.44     1996.82    262.08 o 
   3   3  15      202.50      142.89    128.77 o 
  -5   4  15     1508.06     1768.26    180.75 o 
  -2   4  15      459.85      881.29    154.24 o 
   1   4  15     3164.92     3825.16    330.72 o 
   4   4  15      411.41      271.83    196.56 o 
  -7   5  15       11.39     -124.31    124.31 o 
  -4   5  15      904.87     1286.17    169.49 o 
  -1   5  15     2906.26     3594.28    324.48 o 
   2   5  15       32.73      -99.84    187.20 o 
   5   5  15     1076.46     1181.84    180.96 o 
  -9   6  15      195.72      246.96    144.81 o 
  -6   6  15     2707.53     2798.98    213.69 o 
  -3   6  15       53.48       93.60    132.37 o 
   0   6  15     1431.36     1734.74    268.32 o 
   3   6  15      474.28      303.03    156.00 o 
   6   6  15       22.13      -62.88    142.13 o 
 -11   7  15      513.72      594.18    166.42 o 
  -8   7  15      376.25      199.03    146.58 o 
  -5   7  15     4419.90     4004.16    240.45 o 
  -2   7  15     1031.13      861.13    237.12 o 
   1   7  15     1613.05     1603.70    274.56 o 
   4   7  15       27.34      -74.06    131.94 o 
   7   7  15      842.67      992.69    188.35 o 
 -13   8  15      288.41      208.23    209.04 o 
 -10   8  15       57.76      -22.94    142.95 o 
  -7   8  15     6605.02     6802.09    340.08 o 
  -4   8  15     9297.20     9499.48    611.53 o 
  -1   8  15     4613.05     4480.37    374.40 o 
   2   8  15      574.02      605.29    243.36 o 
   5   8  15     2209.00     1938.78    205.41 o 
   8   8  15      729.13      832.34    192.80 o 
 -15   9  15        5.17      138.03    163.31 o 
 -12   9  15     1136.45      820.10    177.68 o 
  -9   9  15        7.23      131.78    149.24 o 
  -6   9  15       25.84       67.51    224.64 o 
  -3   9  15     6511.20     7431.92    461.77 o 
   0   9  15     1769.28     1404.02    274.56 o 
   3   9  15      472.75      536.65    249.60 o 
   6   9  15      305.64       86.61    163.31 o 
   9   9  15      941.08     1055.59    211.25 o 
 -17  10  15       64.92      116.69    173.86 o 
 -14  10  15     3260.67     3332.42    256.74 o 
 -11  10  15      136.01     -115.44    159.12 o 
  -8  10  15     2386.48     2075.59    211.66 o 
  -5  10  15       56.03      104.76    145.41 o 
  -2  10  15      316.36      755.05    243.36 o 
   1  10  15      547.96      667.69    249.60 o 
   4  10  15     1470.35     1198.09    293.28 o 
   7  10  15      215.76      197.63    170.92 o 
  10  10  15       45.62     -106.55    177.84 o 
 -19  11  15      461.55      216.66    188.35 o 
 -16  11  15        3.36     -123.45    162.54 o 
 -13  11  15      505.45      302.93    167.78 o 
 -10  11  15     3868.87     3849.32    259.88 o 
  -7  11  15     1676.84     1730.00    202.83 o 
  -4  11  15      962.25      967.21    255.84 o 
  -1  11  15     2280.82     2190.26    318.24 o 
   2  11  15      144.35      280.80    243.36 o 
   5  11  15      725.71      474.25    274.56 o 
   8  11  15       57.04     -100.64    171.41 o 
  11  11  15     1300.57     1460.42    268.32 o 
 -21  12  15      222.90      -43.16    283.92 o 
 -18  12  15      803.84      535.16    194.00 o 
 -15  12  15      611.19      511.69    186.56 o 
 -12  12  15      831.91      688.51    189.12 o 
  -9  12  15      251.77      131.82    158.66 o 
  -6  12  15      258.78      143.52    230.88 o 
  -3  12  15     2294.49     2396.19    330.72 o 
   0  12  15     1752.29     1809.62    312.00 o 
   3  12  15     2362.97     2520.99    361.92 o 
   6  12  15     1230.72      780.01    299.52 o 
   9  12  15      512.44      774.09    213.69 o 
  12  12  15      249.67      161.59    208.72 o 
 -23  13  15      114.74        4.00    202.83 o 
 -20  13  15      947.33     1175.09    222.53 o 
 -17  13  15      528.64      762.64    203.44 o 
 -14  13  15      992.57     1048.49    204.29 o 
 -11  13  15     1335.81     1437.95    209.28 o 
  -8  13  15     4294.26     5184.92    293.40 o 
  -5  13  15      968.28      929.77    280.80 o 
  -2  13  15     5258.60     5017.02    424.32 o 
   1  13  15      582.89      636.49    274.56 o 
   4  13  15     1736.11     1491.38    330.72 o 
   7  13  15      261.62       -6.24    280.80 o 
  10  13  15      399.30      153.18    204.29 o 
  13  13  15      169.00      132.66    218.51 o 
 -25  14  15      145.48      104.18    207.89 o 
 -22  14  15      139.10      255.51    203.44 o 
 -19  14  15      578.76      551.74    204.29 o 
 -16  14  15     1819.79     1894.28    237.17 o 
 -13  14  15     3573.93     3644.43    336.96 o 
 -10  14  15      205.48      390.00    176.50 o 
  -7  14  15      496.29      -56.16    224.64 o 
  -4  14  15     4041.81     4349.33    411.84 o 
  -1  14  15      111.79      112.32    243.36 o 
   2  14  15      117.13       49.92    255.84 o 
   5  14  15       10.84     -205.92    262.08 o 
   8  14  15       18.81      -62.40    274.56 o 
  11  14  15        1.19      -19.59    203.44 o 
 -24  15  15        5.71     -178.42    199.86 o 
 -21  15  15      592.28      674.82    216.07 o 
 -18  15  15       42.57      269.81    202.80 o 
 -15  15  15     1089.66     1213.52    214.99 o 
 -12  15  15      520.29      576.84    189.12 o 
  -9  15  15     3325.29     2994.57    251.39 o 
  -6  15  15      568.41      443.05    262.08 o 
  -3  15  15      309.86      268.32    249.60 o 
   0  15  15      111.68      118.56    255.84 o 
   3  15  15       57.16       43.68    262.08 o 
   6  15  15      276.84      268.32    293.28 o 
   9  15  15       30.38      -99.84    305.76 o 
 -26  16  15       25.14     -202.96    213.15 o 
 -23  16  15      214.29      239.07    211.24 o 
 -20  16  15      307.35       84.93    202.80 o 
 -17  16  15      113.34      182.06    186.56 o 
 -14  16  15      171.66      143.37    175.83 o 
 -11  16  15       73.78       57.13    169.49 o 
  -8  16  15      309.29      106.08    243.36 o 
  -5  16  15      120.37       31.20    249.60 o 
  -2  16  15     3116.31     3288.52    393.12 o 
   1  16  15      417.49      680.17    293.28 o 
   4  16  15      147.73      280.80    287.04 o 
   7  16  15        7.67       31.20    293.28 o 
  10  16  15      514.96      549.13    349.44 o 
 -25  17  15      121.74      -97.65    213.69 o 
 -22  17  15      241.62      154.86    205.14 o 
 -19  17  15       72.81       72.41    189.58 o 
 -16  17  15      275.90      472.67    200.44 o 
 -13  17  15     1314.65     1334.02    234.00 o 
 -10  17  15      213.32      104.08    178.66 o 
  -7  17  15      627.25      586.57    274.56 o 
  -4  17  15      248.29      224.64    262.08 o 
  -1  17  15       56.80      -87.36    243.36 o 
   2  17  15     1736.74     1815.86    355.68 o 
   5  17  15      289.21      343.20    299.52 o 
   8  17  15      458.88      567.85    349.44 o 
 -24  18  15      156.86       53.01    212.33 o 
 -21  18  15     1311.02     1515.50    254.89 o 
 -18  18  15      127.29     -106.37    189.12 o 
 -15  18  15     1272.75     1659.31    242.56 o 
 -12  18  15      917.90     1033.81    218.40 o 
  -9  18  15     1408.08     1740.98    330.72 o 
  -6  18  15       19.33       56.16    249.60 o 
  -3  18  15      840.35      555.37    287.04 o 
   0  18  15      183.62      255.84    280.80 o 
   3  18  15       31.49      106.08    280.80 o 
   6  18  15       17.85     -156.00    287.04 o 
 -23  19  15      145.99      -31.20    237.12 o 
 -20  19  15       16.11      -91.78    196.02 o 
 -17  19  15     3212.24     4212.54    317.33 o 
 -14  19  15        3.05       39.32    182.76 o 
 -11  19  15      553.36      344.20    321.36 o 
  -8  19  15      160.41        0.00    255.84 o 
  -5  19  15     1332.71     1216.81    330.72 o 
  -2  19  15      177.42       49.92    268.32 o 
   1  19  15        0.55      243.36    293.28 o 
   4  19  15       88.32      -18.72    305.76 o 
 -22  20  15      346.83      304.78    224.90 o 
 -19  20  15       56.10        4.68    202.83 o 
 -16  20  15        2.28      -78.32    191.60 o 
 -13  20  15      314.21      378.63    197.97 o 
 -10  20  15      545.25      505.45    280.80 o 
  -7  20  15        5.86      355.68    274.56 o 
  -4  20  15       70.63      -81.12    268.32 o 
  -1  20  15       83.47     -162.24    274.56 o 
   2  20  15      104.09       87.36    299.52 o 
 -24  21  15      165.43       73.34    222.53 o 
 -21  21  15       15.71      119.57    216.78 o 
 -18  21  15      347.77       81.72    204.86 o 
 -15  21  15      830.43      945.63    230.86 o 
 -12  21  15      317.36       -8.74    187.49 o 
  -9  21  15        5.39      249.60    280.80 o 
  -6  21  15        0.92      -93.60    274.56 o 
  -3  21  15     1122.61     1329.14    349.44 o 
   0  21  15       12.98      112.32    293.28 o 
   3  21  15      313.18      443.05    324.48 o 
 -23  22  15      150.32      125.89    227.21 o 
 -20  22  15      317.00      576.01    228.94 o 
 -17  22  15      183.03       61.55    207.89 o 
 -14  22  15       46.79       -6.24    198.56 o 
 -11  22  15     1493.26     1797.14    361.92 o 
  -8  22  15      439.54      823.69    324.48 o 
  -5  22  15      305.17      336.96    305.76 o 
  -2  22  15       80.08      -74.88    280.80 o 
   1  22  15      305.66      230.88    305.76 o 
 -22  23  15     1090.13     1427.84    273.14 o 
 -19  23  15       11.22       24.77    211.66 o 
 -16  23  15      789.01     1167.64    251.39 o 
 -13  23  15      144.70       79.34    200.73 o 
 -10  23  15       90.10       -6.24    274.56 o 
  -7  23  15      260.27      193.44    287.04 o 
  -4  23  15      188.12      411.84    318.24 o 
  -1  23  15        2.53        6.24    299.52 o 
 -21  24  15        0.74     -208.46    222.79 o 
 -18  24  15      802.49     1077.00    302.64 o 
 -15  24  15       17.56     -175.35    196.02 o 
 -12  24  15       91.60     -131.04    280.80 o 
  -9  24  15       11.07      -43.68    293.28 o 
  -6  24  15      109.08      411.84    305.76 o 
  -3  24  15        6.40      -68.64    293.28 o 
 -17  25  15        0.35      -77.22    237.12 o 
 -14  25  15      252.71      549.13    330.72 o 
 -11  25  15      231.63      343.20    318.24 o 
  -8  25  15       17.28      -93.60    280.80 o 
 -16  26  15     1317.64     1606.02    280.16 o 
 -13  26  15      190.22      162.24    299.52 o 
 -10  26  15      814.23      648.97    343.20 o 
  -1   1  16     6546.99     5814.24    269.16 o 
  -3   2  16     1342.86     1429.04    234.00 o 
   0   2  16     7562.99     8324.25    455.53 o 
  -5   3  16     1578.87     1745.04    196.56 o 
  -2   3  16        3.65      131.04    199.68 o 
   1   3  16       43.60      -31.20    193.44 o 
  -7   4  16     2583.90     3115.71    223.87 o 
  -4   4  16      230.97      267.95    147.77 o 
  -1   4  16     2928.10     3276.04    324.48 o 
   2   4  16      224.25       12.48    199.68 o 
  -9   5  16       14.88      -36.00    142.13 o 
  -6   5  16     1280.84     1121.95    196.56 o 
  -3   5  16      904.16      960.97    243.36 o 
   0   5  16       31.63      112.32    205.92 o 
   3   5  16      224.46      274.56    230.88 o 
 -11   6  16      982.43      899.12    181.17 o 
  -8   6  16      387.28      366.03    158.84 o 
  -5   6  16     3458.28     3403.51    236.03 o 
  -2   6  16     2843.25     3138.76    324.48 o 
   1   6  16      820.86     1173.13    274.56 o 
   4   6  16        4.30     -112.32    218.40 o 
 -13   7  16     1497.54     1641.00    214.05 o 
 -10   7  16     1708.41     1671.04    204.29 o 
  -7   7  16      174.06      242.20    184.08 o 
  -4   7  16       38.61      318.24    224.64 o 
  -1   7  16    16186.01    16692.19    680.17 o 
   2   7  16     2111.57     2140.34    318.24 o 
   5   7  16      911.11     1073.29    293.28 o 
 -15   8  16      141.20       51.52    169.38 o 
 -12   8  16     1187.37      976.54    262.08 o 
  -9   8  16     1668.78     1721.70    208.72 o 
  -6   8  16     6006.71     5962.10    297.81 o 
  -3   8  16     2201.28     1422.74    287.04 o 
   0   8  16       12.37      -56.16    218.40 o 
   3   8  16     1401.75     1859.54    324.48 o 
   6   8  16     1426.85     1279.21    318.24 o 
 -17   9  16        2.79     -165.81    166.42 o 
 -14   9  16     1736.66     1611.68    221.52 o 
 -11   9  16        2.82      -82.62    156.22 o 
  -8   9  16      299.38      342.70    163.08 o 
  -5   9  16      729.14      424.32    243.36 o 
  -2   9  16      353.52      549.13    243.36 o 
   1   9  16     1130.62     1035.85    280.80 o 
   4   9  16       67.74      131.04    243.36 o 
   7   9  16        0.03      -62.40    255.84 o 
 -19  10  16        1.24     -167.88    167.88 o 
 -16  10  16      698.23      718.42    200.68 o 
 -13  10  16      322.71      151.20    177.84 o 
 -10  10  16      626.41      466.49    171.41 o 
  -7  10  16     1465.52     1293.04    212.16 o 
  -4  10  16      911.23      848.65    268.32 o 
  -1  10  16      272.86      324.48    249.60 o 
   2  10  16      126.25     -218.40    218.40 o 
   5  10  16     1368.02     1104.49    312.00 o 
   8  10  16     1093.12     1048.33    336.96 o 
 -21  11  16      210.92      139.20    198.99 o 
 -18  11  16      225.35      342.64    191.75 o 
 -15  11  16       62.43      -90.32    166.98 o 
 -12  11  16       36.54       31.20    167.67 o 
  -9  11  16     1700.83     1444.58    207.38 o 
  -6  11  16     1826.73     1728.50    299.52 o 
  -3  11  16     2339.44     2246.43    330.72 o 
   0  11  16     4893.77     6152.71    474.25 o 
   3  11  16       22.24      112.32    255.84 o 
   6  11  16      433.25      436.80    293.28 o 
   9  11  16      914.29      854.89    336.96 o 
 -23  12  16      110.89      -70.72    197.97 o 
 -20  12  16       72.92       26.32    190.08 o 
 -17  12  16      441.28      417.54    200.68 o 
 -14  12  16     4867.51     5240.84    312.44 o 
 -11  12  16       33.35     -129.33    161.01 o 
  -8  12  16     1955.97     1893.87    220.62 o 
  -5  12  16      128.51      174.72    243.36 o 
  -2  12  16     4353.74     4542.77    418.08 o 
   1  12  16      154.02      149.76    249.60 o 
   4  12  16     1640.12     1316.65    324.48 o 
   7  12  16        0.18       74.88    280.80 o 
  10  12  16        4.18      -56.16    293.28 o 
 -22  13  16      910.46     1284.90    240.76 o 
 -19  13  16     1145.75     1417.64    238.15 o 
 -16  13  16      429.55      475.91    197.24 o 
 -13  13  16       90.27      -12.95    173.91 o 
 -10  13  16     2767.03     3431.89    269.05 o 
  -7  13  16     2255.35     1959.38    324.48 o 
  -4  13  16     1392.39     1173.13    305.76 o 
  -1  13  16      120.34      299.52    255.84 o 
   2  13  16      302.51      492.97    287.04 o 
   5  13  16      127.17       62.40    274.56 o 
   8  13  16       11.66     -131.04    287.04 o 
  11  13  16      137.27      156.00    336.96 o 
 -24  14  16       24.15     -110.99    205.14 o 
 -21  14  16      300.82      272.03    210.56 o 
 -18  14  16      235.04      346.32    321.36 o 
 -15  14  16     1948.89     1896.62    240.20 o 
 -12  14  16      259.47      295.69    199.68 o 
  -9  14  16      362.11      283.53    176.33 o 
  -6  14  16      186.32      -93.60    237.12 o 
  -3  14  16        1.14      124.80    243.36 o 
   0  14  16     1088.60     1653.62    343.20 o 
   3  14  16       69.50     -249.60    249.60 o 
   6  14  16      243.89      405.60    312.00 o 
   9  14  16       28.88       87.36    318.24 o 
 -23  15  16      101.93     -153.85    203.44 o 
 -20  15  16      137.38      -32.83    202.40 o 
 -17  15  16       31.98      124.59    195.42 o 
 -14  15  16       26.30      -48.16    171.91 o 
 -11  15  16       18.58     -166.84    166.98 o 
  -8  15  16     1541.60     1510.10    318.24 o 
  -5  15  16     1750.33     2246.43    355.68 o 
  -2  15  16     1143.11     1235.53    318.24 o 
   1  15  16       24.18     -162.24    255.84 o 
   4  15  16      819.37      817.45    330.72 o 
   7  15  16       69.91      474.25    318.24 o 
 -22  16  16       45.79      -58.91    203.44 o 
 -19  16  16      730.52     1079.26    235.78 o 
 -16  16  16      142.78      132.74    249.60 o 
 -13  16  16     1358.40     1637.66    258.96 o 
 -10  16  16        1.66     -167.67    167.67 o 
  -7  16  16       34.22      -31.20    249.60 o 
  -4  16  16     3146.72     4692.53    455.53 o 
  -1  16  16      175.74      274.56    280.80 o 
   2  16  16      246.43      237.12    280.80 o 
   5  16  16      165.43      249.60    299.52 o 
   8  16  16      525.15      898.57    361.92 o 
 -24  17  16       84.92      156.76    218.11 o 
 -21  17  16      402.78      609.13    229.32 o 
 -18  17  16        6.97      156.07    201.68 o 
 -15  17  16     1628.58     1800.71    258.96 o 
 -12  17  16        0.65      -11.63    178.66 o 
  -9  17  16      972.44     1260.49    318.24 o 
  -6  17  16      369.77      174.72    268.32 o 
  -3  17  16       24.41      162.24    268.32 o 
   0  17  16      119.25      305.76    280.80 o 
   3  17  16      404.90      280.80    293.28 o 
   6  17  16        6.81      237.12    324.48 o 
 -23  18  16      950.33     1129.25    252.31 o 
 -20  18  16      241.97      146.06    210.56 o 
 -17  18  16      419.59      263.02    205.14 o 
 -14  18  16       23.73     -150.06    212.16 o 
 -11  18  16      562.85      448.87    200.73 o 
  -8  18  16      646.10      736.33    305.76 o 
  -5  18  16      520.94      112.32    274.56 o 
  -2  18  16      373.64      536.65    293.28 o 
   1  18  16      258.77      299.52    293.28 o 
   4  18  16       59.52       68.64    293.28 o 
 -22  19  16        1.08      -72.11    216.78 o 
 -19  19  16      209.54      169.25    277.68 o 
 -16  19  16      341.36      316.40    321.36 o 
 -13  19  16      236.74      137.28    194.15 o 
 -10  19  16      111.19      199.68    274.56 o 
  -7  19  16       10.26      -81.12    268.32 o 
  -4  19  16       17.19      -31.20    287.04 o 
  -1  19  16     1120.66     1160.65    343.20 o 
   2  19  16       73.31      324.48    312.00 o 
 -21  20  16      229.45      189.40    224.90 o 
 -18  20  16       19.34      -59.78    204.86 o 
 -15  20  16      207.20       17.47    197.24 o 
 -12  20  16       41.44       68.64    268.32 o 
  -9  20  16      740.56      867.37    324.48 o 
  -6  20  16      254.69      499.21    312.00 o 
  -3  20  16     1106.54     1048.33    343.20 o 
   0  20  16        1.18      187.20    305.76 o 
 -20  21  16       95.17      134.54    215.67 o 
 -17  21  16      376.22      477.37    225.03 o 
 -14  21  16      262.59      284.02    218.38 o 
 -11  21  16       57.96       87.36    280.80 o 
  -8  21  16       84.11      149.76    293.28 o 
  -5  21  16     1083.63      773.77    330.72 o 
  -2  21  16        1.54       56.16    287.04 o 
 -19  22  16        6.63       28.08    216.21 o 
 -16  22  16       73.52       14.78    209.55 o 
 -13  22  16      336.01      230.88    299.52 o 
 -10  22  16      860.33     1216.81    349.44 o 
  -7  22  16        9.31      -49.92    287.04 o 
  -4  22  16       39.54       31.20    312.00 o 
 -18  23  16       11.25     -202.83    202.83 o 
 -15  23  16        6.39       96.56    213.69 o 
 -12  23  16       84.82      124.80    299.52 o 
  -9  23  16       21.13     -249.60    249.60 o 
  -6  23  16       98.03      193.44    305.76 o 
 -17  24  16       44.57      202.31    224.51 o 
 -14  24  16      352.88      224.64    318.24 o 
 -11  24  16      128.62      118.56    312.00 o 
  -8  24  16       45.22      106.08    305.76 o 
   1   2  17     2761.39     3120.04    324.48 o 
  -4   3  17      117.36      118.56    205.92 o 
  -1   3  17        7.20      -62.40    193.44 o 
   2   3  17      186.45      124.80    212.16 o 
  -6   4  17      197.68      280.80    224.64 o 
  -3   4  17       94.36      112.32    212.16 o 
   0   4  17      540.01      611.53    237.12 o 
   3   4  17      215.34      255.84    230.88 o 
  -8   5  17      583.35      521.17    168.81 o 
  -5   5  17      363.43      562.59    167.50 o 
  -2   5  17       24.20      137.28    212.16 o 
   1   5  17     1519.75     1847.06    299.52 o 
   4   5  17      489.72      755.05    274.56 o 
 -10   6  17        0.51       58.07    158.11 o 
  -7   6  17     4170.45     5076.53    281.98 o 
  -4   6  17     2151.73     1803.38    287.04 o 
  -1   6  17     3301.43     3338.44    349.44 o 
   2   6  17      198.63       24.96    230.88 o 
   5   6  17      696.33      842.41    299.52 o 
 -12   7  17     4047.88     4587.86    287.63 o 
  -9   7  17       25.59      -48.85    152.74 o 
  -6   7  17       77.91      -61.19    147.77 o 
  -3   7  17     3247.03     3719.08    368.16 o 
   0   7  17     1272.99      985.93    274.56 o 
   3   7  17        1.09     -118.56    230.88 o 
   6   7  17        2.23       93.60    255.84 o 
 -14   8  17      262.82      273.61    185.63 o 
 -11   8  17      227.48      449.59    180.75 o 
  -8   8  17      702.95      691.96    180.26 o 
  -5   8  17      549.40      330.72    237.12 o 
  -2   8  17     1668.52     1603.70    305.76 o 
   1   8  17       88.73       24.96    237.12 o 
   4   8  17      178.79       -6.24    255.84 o 
   7   8  17      597.88     1129.45    324.48 o 
 -16   9  17       24.23     -175.01    175.01 o 
 -13   9  17      525.56      220.36    182.76 o 
 -10   9  17      823.47     1037.93    195.42 o 
  -7   9  17      193.51      309.09    165.42 o 
  -4   9  17     1819.92     1996.82    324.48 o 
  -1   9  17     3039.75     2820.51    361.92 o 
   2   9  17     2670.05     3176.20    380.64 o 
   5   9  17        2.41       62.40    268.32 o 
   8   9  17      420.98      280.80    299.52 o 
 -18  10  17      151.77       70.77    230.88 o 
 -15  10  17      461.70      517.93    198.99 o 
 -12  10  17     1836.68     1955.25    235.29 o 
  -9  10  17      676.26      521.88    180.26 o 
  -6  10  17     3094.27     3107.56    361.92 o 
  -3  10  17      397.46      349.44    255.84 o 
   0  10  17      348.11      336.96    268.32 o 
   3  10  17      730.04     1004.65    312.00 o 
   6  10  17     1268.02     1235.53    330.72 o 
   9  10  17      253.34      287.04    324.48 o 
 -20  11  17     1122.88     1299.12    241.30 o 
 -17  11  17       80.29      117.00    192.80 o 
 -14  11  17     1385.85     1139.34    216.78 o 
 -11  11  17        0.91     -104.39    163.08 o 
  -8  11  17     2199.81     2436.81    236.03 o 
  -5  11  17       15.74     -230.88    230.88 o 
  -2  11  17     2362.78     1784.66    336.96 o 
   1  11  17      558.62      480.49    287.04 o 
   4  11  17       22.92      224.64    280.80 o 
   7  11  17      156.57      224.64    305.76 o 
  10  11  17        0.74       -6.24    318.24 o 
 -22  12  17       49.90      -66.11    210.56 o 
 -19  12  17        1.59      -37.37    195.42 o 
 -16  12  17     2214.25     2004.20    252.99 o 
 -13  12  17      844.04      863.87    268.32 o 
 -10  12  17      712.14      771.00    194.00 o 
  -7  12  17      127.86      -56.16    237.12 o 
  -4  12  17      766.23      617.77    287.04 o 
  -1  12  17       66.52      187.20    268.32 o 
   2  12  17      500.77      524.17    293.28 o 
   5  12  17      244.98      205.92    293.28 o 
   8  12  17      619.18      661.45    336.96 o 
  11  12  17      142.25        0.00    330.72 o 
 -21  13  17      642.56      744.08    233.57 o 
 -18  13  17      322.66      435.71    213.69 o 
 -15  13  17        0.26       28.41    187.18 o 
 -12  13  17      192.34       44.06    182.76 o 
  -9  13  17      136.48      -93.60    230.88 o 
  -6  13  17      350.83      418.08    262.08 o 
  -3  13  17      702.91      555.37    287.04 o 
   0  13  17      431.73      274.56    274.56 o 
   3  13  17       53.44       49.92    280.80 o 
   6  13  17      432.29      936.01    336.96 o 
   9  13  17      171.00       31.20    318.24 o 
 -20  14  17      143.95       32.40    206.82 o 
 -17  14  17        1.13      -52.42    197.24 o 
 -14  14  17      908.41      630.19    402.48 o 
 -11  14  17     1078.21     1316.01    218.11 o 
  -8  14  17      164.47      131.04    243.36 o 
  -5  14  17      336.94      205.92    268.32 o 
  -2  14  17     4463.86     5091.90    468.01 o 
   1  14  17      526.11      786.25    318.24 o 
   4  14  17      346.07      567.85    324.48 o 
   7  14  17       53.30      -49.92    293.28 o 
 -22  15  17       16.10       21.81    212.33 o 
 -19  15  17     1049.64      934.02    238.15 o 
 -16  15  17       12.86      132.51    195.42 o 
 -13  15  17      485.28      311.16    302.64 o 
 -10  15  17      113.40      -24.96    249.60 o 
  -7  15  17      940.00      823.69    299.52 o 
  -4  15  17      491.14      455.53    299.52 o 
  -1  15  17       98.17      112.32    274.56 o 
   2  15  17      757.96     1085.77    349.44 o 
   5  15  17      364.40      355.68    330.72 o 
 -21  16  17      762.19      953.79    247.87 o 
 -18  16  17       58.78     -112.32    197.24 o 
 -15  16  17     1035.02      865.21    222.01 o 
 -12  16  17      164.27      221.41    191.90 o 
  -9  16  17       65.74      237.12    262.08 o 
  -6  16  17      163.51       68.64    274.56 o 
  -3  16  17       30.37       87.36    280.80 o 
   0  16  17       27.08     -249.60    262.08 o 
   3  16  17       16.81      -31.20    280.80 o 
   6  16  17       29.11      149.76    318.24 o 
 -20  17  17       66.39     -101.65    204.86 o 
 -17  17  17       87.08      -49.92    193.54 o 
 -14  17  17       72.01       44.73    196.31 o 
 -11  17  17       91.73     -237.12    237.12 o 
  -8  17  17      656.07      249.60    280.80 o 
  -5  17  17      576.75     1079.53    336.96 o 
  -2  17  17      105.70      262.08    293.28 o 
   1  17  17       41.35        0.00    287.04 o 
   4  17  17      155.05     -212.16    293.28 o 
 -19  18  17       51.30      184.08    216.21 o 
 -16  18  17       42.64      -71.14    197.97 o 
 -13  18  17      175.33     -159.75    187.49 o 
 -10  18  17       68.36     -149.76    262.08 o 
  -7  18  17      293.63      380.64    299.52 o 
  -4  18  17      355.20      499.21    312.00 o 
  -1  18  17     1859.89     2377.47    405.60 o 
   2  18  17        0.39      -56.16    299.52 o 
 -18  19  17        4.88      -19.76    211.24 o 
 -15  19  17      779.44      738.46    386.88 o 
 -12  19  17      179.70      174.72    287.04 o 
  -9  19  17      659.79     1010.89    324.48 o 
  -6  19  17      277.47        0.00    287.04 o 
  -3  19  17     1150.61     1272.97    361.92 o 
   0  19  17       16.64      274.56    312.00 o 
 -17  20  17       60.67       86.02    215.67 o 
 -14  20  17       91.89      -68.03    202.83 o 
 -11  20  17      470.58      605.29    324.48 o 
  -8  20  17      525.30      243.36    305.76 o 
  -5  20  17      596.74      486.73    318.24 o 
  -2  20  17       11.46       37.44    299.52 o 
 -16  21  17      146.41      144.92    216.07 o 
 -13  21  17        8.24       74.88    293.28 o 
 -10  21  17        3.51     -224.64    280.80 o 
  -7  21  17       20.71      -12.48    305.76 o 
  -4  21  17      167.13       43.68    312.00 o 
 -15  22  17        0.38     -224.64    280.80 o 
 -12  22  17        0.48       -6.24    299.52 o 
  -9  22  17      123.41      287.04    318.24 o 
  -6  22  17      190.49      455.53    330.72 o 
 -11  23  17       74.28      -37.44    305.76 o 
   2   2  18      326.54      561.61    237.12 o 
   0   3  18       52.18      180.96    218.40 o 
   3   3  18      438.74      424.32    243.36 o 
  -2   4  18      122.21      112.32    212.16 o 
   1   4  18     2184.33     2059.22    318.24 o 
   4   4  18       43.75      243.36    249.60 o 
  -7   5  18      634.90      767.53    274.56 o 
  -4   5  18      592.99      549.13    237.12 o 
  -1   5  18      892.34      985.93    274.56 o 
   2   5  18        2.31      -99.84    224.64 o 
   5   5  18     1361.18     1310.42    318.24 o 
  -9   6  18      917.80      823.69    280.80 o 
  -6   6  18      993.31      636.49    243.36 o 
  -3   6  18       79.09      131.04    224.64 o 
   0   6  18        0.99     -143.52    230.88 o 
   3   6  18        8.76        0.00    237.12 o 
   6   6  18      560.14      567.85    299.52 o 
 -11   7  18      663.36      979.69    305.76 o 
  -8   7  18       82.11       98.39    160.64 o 
  -5   7  18       14.70     -162.24    205.92 o 
  -2   7  18      523.41      436.80    255.84 o 
   1   7  18      396.90      517.93    274.56 o 
   4   7  18      283.67      174.72    268.32 o 
   7   7  18      626.79      611.53    318.24 o 
 -13   8  18       95.19      -68.64    268.32 o 
 -10   8  18      252.87      478.80    187.18 o 
  -7   8  18     1138.44      967.21    274.56 o 
  -4   8  18     2538.40     2340.03    336.96 o 
  -1   8  18      255.93      180.96    255.84 o 
   2   8  18      298.25      436.80    274.56 o 
   5   8  18      940.61     1254.25    330.72 o 
   8   8  18      120.33       74.88    293.28 o 
 -15   9  18        0.79       68.64    287.04 o 
 -12   9  18     3404.17     4032.96    292.21 o 
  -9   9  18      118.11      187.91    174.25 o 
  -6   9  18      838.85      567.85    262.08 o 
  -3   9  18      295.66      567.85    274.56 o 
   0   9  18     1447.50     1441.46    324.48 o 
   3   9  18       73.92       49.92    262.08 o 
   6   9  18       32.65     -162.24    280.80 o 
   9   9  18      534.98      299.52    318.24 o 
 -17  10  18       16.01     -218.40    274.56 o 
 -14  10  18     1879.08     1931.23    245.21 o 
 -11  10  18       14.92       47.84    178.33 o 
  -8  10  18     1742.83     1591.22    312.00 o 
  -5  10  18      204.47      137.28    249.60 o 
  -2  10  18       96.87     -230.88    230.88 o 
   1  10  18       50.59      156.00    262.08 o 
   4  10  18      269.16      187.20    280.80 o 
   7  10  18        2.31      -49.92    293.28 o 
  10  10  18      230.64      318.24    336.96 o 
 -19  11  18      449.45      274.56    330.72 o 
 -16  11  18       90.62       -5.52    190.99 o 
 -13  11  18      174.36      183.97    280.80 o 
 -10  11  18      140.54       99.69    176.33 o 
  -7  11  18        2.88       -6.24    230.88 o 
  -4  11  18        7.32      -87.36    243.36 o 
  -1  11  18       21.61     -174.72    243.36 o 
   2  11  18      315.91      386.88    293.28 o 
   5  11  18        6.70     -174.72    280.80 o 
   8  11  18      353.13      336.96    324.48 o 
 -18  12  18       15.78        1.81    202.31 o 
 -15  12  18      144.62     -124.58    183.91 o 
 -12  12  18       72.62      153.14    187.49 o 
  -9  12  18       43.63      118.56    255.84 o 
  -6  12  18      465.24      505.45    274.56 o 
  -3  12  18      185.88      199.68    274.56 o 
   0  12  18      426.39      299.52    287.04 o 
   3  12  18      120.95      -49.92    274.56 o 
   6  12  18     1131.51     1310.41    368.16 o 
 -20  13  18      185.50       40.07    208.72 o 
 -17  13  18      501.87      637.59    223.87 o 
 -14  13  18      110.95      244.75    198.41 o 
 -11  13  18      371.65      496.85    197.97 o 
  -8  13  18      794.73     1366.58    318.24 o 
  -5  13  18      610.28      755.05    293.28 o 
  -2  13  18     1407.45     1341.62    336.96 o 
   1  13  18      454.02      817.45    318.24 o 
   4  13  18      158.07      349.44    312.00 o 
   7  13  18      202.10      505.45    349.44 o 
 -19  14  18      327.23       80.32    206.82 o 
 -16  14  18       78.87       35.90    196.31 o 
 -13  14  18     1688.50     1803.37    248.57 o 
 -10  14  18       13.85     -112.32    243.36 o 
  -7  14  18      275.79      193.44    268.32 o 
  -4  14  18      861.75      998.41    324.48 o 
  -1  14  18       58.46      343.20    293.28 o 
   2  14  18      134.59      330.72    312.00 o 
   5  14  18       84.71      162.24    312.00 o 
 -18  15  18      412.42      453.22    226.95 o 
 -15  15  18      138.44      -55.60    196.31 o 
 -12  15  18      116.34      -66.81    187.18 o 
  -9  15  18      289.95      723.85    293.28 o 
  -6  15  18       10.81      -37.44    268.32 o 
  -3  15  18      459.74      499.21    318.24 o 
   0  15  18       16.28      -31.20    293.28 o 
   3  15  18       12.92     -112.32    293.28 o 
 -17  16  18       40.91      194.35    211.24 o 
 -14  16  18      145.19       85.53    201.68 o 
 -11  16  18      314.17      368.16    293.28 o 
  -8  16  18       39.05     -137.28    274.56 o 
  -5  16  18      196.79       81.12    293.28 o 
  -2  16  18      775.82     1316.65    368.16 o 
   1  16  18      350.02      854.89    349.44 o 
 -19  17  18      127.28        6.75    215.67 o 
 -16  17  18        0.18      121.49    210.56 o 
 -13  17  18      439.70      567.85    312.00 o 
 -10  17  18       60.64      187.20    293.28 o 
  -7  17  18     1221.70     1179.37    349.44 o 
  -4  17  18       32.32      -43.68    305.76 o 
  -1  17  18      368.69      106.08    305.76 o 
   2  17  18       99.47      542.89    330.72 o 
 -18  18  18       82.95       72.30    218.38 o 
 -15  18  18      767.66      792.55    240.45 o 
 -12  18  18      169.33      243.36    299.52 o 
  -9  18  18      946.22     1166.89    343.20 o 
  -6  18  18        2.77      -37.44    293.28 o 
  -3  18  18      967.19      804.97    355.68 o 
   0  18  18       32.07       37.44    299.52 o 
 -17  19  18      291.63      191.74    218.11 o 
 -14  19  18      305.21      549.13    336.96 o 
 -11  19  18      151.31      305.76    312.00 o 
  -8  19  18      102.16       49.92    305.76 o 
  -5  19  18        9.98      168.48    312.00 o 
  -2  19  18      302.30      274.56    324.48 o 
 -13  20  18        2.26       37.44    299.52 o 
 -10  20  18        8.89      -31.20    312.00 o 
  -7  20  18       54.59     -193.44    287.04 o 
  -7   4  19      413.72      418.08    262.08 o 
   2   4  19       16.80     -143.52    230.88 o 
  -9   5  19       32.06      -18.72    249.60 o 
   0   5  19      371.75      199.68    249.60 o 
   3   5  19        6.15     -124.80    249.60 o 
 -11   6  19       24.27      -31.20    255.84 o 
  -8   6  19       11.86     -131.04    237.12 o 
  -2   6  19      274.32      336.96    249.60 o 
   1   6  19      507.71      293.28    268.32 o 
   4   6  19      173.57      -49.92    255.84 o 
 -13   7  19      115.36      386.88    299.52 o 
 -10   7  19     1373.94     1141.93    318.24 o 
  -4   7  19      553.47      455.53    262.08 o 
  -1   7  19      289.43      268.32    255.84 o 
   2   7  19       78.77      106.08    255.84 o 
   5   7  19      521.86      318.24    293.28 o 
 -15   8  19      191.16      349.44    312.00 o 
 -12   8  19      806.28      630.25    305.76 o 
  -9   8  19       52.41     -131.04    243.36 o 
  -6   8  19     1763.64     1634.90    312.00 o 
  -3   8  19       14.42       68.64    243.36 o 
   0   8  19      422.06      380.64    274.56 o 
   3   8  19      120.96     -199.68    262.08 o 
   6   8  19        4.09       93.60    287.04 o 
 -17   9  19      283.03      305.76    312.00 o 
 -14   9  19      732.34      411.84    305.76 o 
 -11   9  19      436.06      394.05    194.00 o 
  -8   9  19       41.88      131.04    249.60 o 
  -5   9  19       90.07       74.88    243.36 o 
  -2   9  19      284.81      255.84    280.80 o 
   1   9  19       30.53      -37.44    268.32 o 
   4   9  19      118.84      224.64    280.80 o 
   7   9  19        4.71       62.40    305.76 o 
 -16  10  19      182.86       81.12    305.76 o 
 -13  10  19        2.39     -145.73    180.26 o 
 -10  10  19       93.60       34.47    180.26 o 
  -7  10  19      219.30      293.28    255.84 o 
  -4  10  19      564.01      355.68    274.56 o 
  -1  10  19        2.90       81.12    262.08 o 
   2  10  19        9.32     -249.60    249.60 o 
   5  10  19      187.15      324.48    299.52 o 
   8  10  19      706.00      418.08    336.96 o 
 -18  11  19       26.95     -143.52    299.52 o 
 -15  11  19      105.77        0.75    197.84 o 
 -12  11  19      446.58      376.67    205.92 o 
  -9  11  19      114.08       18.72    255.84 o 
  -6  11  19       85.14      168.48    268.32 o 
  -3  11  19       10.14      -74.88    262.08 o 
   0  11  19      971.73      661.45    312.00 o 
   3  11  19       17.91      218.40    293.28 o 
   6  11  19      135.83      -56.16    299.52 o 
 -17  12  19       83.28       44.41    206.82 o 
 -14  12  19      285.53      391.56    211.24 o 
 -11  12  19      397.54      380.64    287.04 o 
  -8  12  19      366.94      411.84    280.80 o 
  -5  12  19      589.76      549.13    293.28 o 
  -2  12  19      418.00      305.76    293.28 o 
   1  12  19       24.38      -87.36    280.80 o 
   4  12  19      376.97      780.01    349.44 o 
 -16  13  19       18.62     -181.79    197.97 o 
 -13  13  19      457.10      417.82    209.55 o 
 -10  13  19      284.21      455.53    287.04 o 
  -7  13  19      373.08      761.29    305.76 o 
  -4  13  19       70.51      168.48    274.56 o 
  -1  13  19       68.46     -118.56    280.80 o 
   2  13  19      103.46       31.20    299.52 o 
 -15  14  19      361.02      399.11    220.09 o 
 -12  14  19       25.98      -49.92    274.56 o 
  -9  14  19        1.00      -74.88    268.32 o 
  -6  14  19       53.76      -81.12    262.08 o 
  -3  14  19       17.79     -143.52    274.56 o 
   0  14  19       32.72     -237.12    274.56 o 
   3  14  19        6.02      205.92    318.24 o 
 -14  15  19       37.18      184.25    209.28 o 
 -11  15  19       11.71     -249.60    249.60 o 
  -8  15  19      223.37      131.04    280.80 o 
  -5  15  19      465.18      230.88    293.28 o 
  -2  15  19      312.26      424.32    330.72 o 
   1  15  19      176.01      118.56    318.24 o 
 -16  16  19        9.44      -18.66    213.97 o 
 -13  16  19     1000.01     1004.65    336.96 o 
 -10  16  19       23.95      -68.64    274.56 o 
  -7  16  19      345.63      530.41    312.00 o 
  -4  16  19      436.08      655.21    330.72 o 
  -1  16  19      330.87      848.65    355.68 o 
 -12  17  19       13.77       62.40    280.80 o 
  -9  17  19      419.65      268.32    299.52 o 
  -6  17  19       22.11     -212.16    287.04 o 
  -3  17  19       25.92     -199.68    305.76 o 
 -11  18  19        1.00      174.72    305.76 o 
  -8  18  19        1.17     -274.56    274.56 o 
   1   5  20        3.78     -174.72    230.88 o 
   4   5  20       25.41      -18.72    262.08 o 
 -10   6  20       55.10       87.36    268.32 o 
  -1   6  20      136.39      -31.20    249.60 o 
   2   6  20      135.08       24.96    262.08 o 
   5   6  20      145.29      -81.12    262.08 o 
 -12   7  20      505.15      312.00    293.28 o 
  -3   7  20      251.39      680.17    280.80 o 
   0   7  20       94.20       99.84    262.08 o 
   3   7  20       90.62      -93.60    262.08 o 
   6   7  20       12.42      106.08    293.28 o 
 -14   8  20       75.03     -193.44    280.80 o 
 -11   8  20        1.04       93.60    274.56 o 
  -5   8  20       69.34      137.28    249.60 o 
  -2   8  20       95.44      355.68    274.56 o 
   1   8  20       22.68      -87.36    255.84 o 
   4   8  20        1.93      -81.12    274.56 o 
   7   8  20       63.94      255.84    312.00 o 
 -13   9  20       17.50       81.12    287.04 o 
  -7   9  20       36.61      -81.12    249.60 o 
  -4   9  20        9.79       31.20    249.60 o 
  -1   9  20       18.43       -6.24    255.84 o 
   2   9  20      329.98      449.29    305.76 o 
   5   9  20        1.99       56.16    293.28 o 
 -15  10  20      132.15      112.32    312.00 o 
 -12  10  20       38.95      -62.40    274.56 o 
  -9  10  20        3.45       37.44    243.36 o 
  -6  10  20      423.23      293.28    268.32 o 
  -3  10  20      229.48       93.60    268.32 o 
   0  10  20      185.72      255.84    293.28 o 
   3  10  20      179.84      156.00    299.52 o 
 -14  11  20      183.15       81.12    299.52 o 
 -11  11  20      284.67      374.40    274.56 o 
  -8  11  20       75.33      255.84    274.56 o 
  -5  11  20        4.77      143.52    274.56 o 
  -2  11  20      373.10      592.81    312.00 o 
   1  11  20       42.94      112.32    293.28 o 
   4  11  20        9.81      218.40    318.24 o 
 -13  12  20      123.93      147.59    202.40 o 
 -10  12  20        2.19     -255.84    255.84 o 
  -7  12  20      114.27       74.88    268.32 o 
  -4  12  20        0.17      187.20    280.80 o 
  -1  12  20       46.49      -24.96    287.04 o 
   2  12  20       56.89       87.36    305.76 o 
 -12  13  20        3.44      -31.20    274.56 o 
  -9  13  20       50.54      -99.84    262.08 o 
  -6  13  20       25.58      199.68    287.04 o 
  -3  13  20      115.18      168.48    293.28 o 
   0  13  20      111.93       56.16    299.52 o 
 -11  14  20      275.28       56.16    268.32 o 
  -8  14  20        0.39     -156.00    268.32 o 
  -5  14  20      168.69      137.28    287.04 o 
  -2  14  20      166.45       56.16    305.76 o 
 -10  15  20       40.96      -12.48    280.80 o 
  -7  15  20      274.91      336.96    305.76 o 
  -4  15  20        0.17       49.92    299.52 o 
   5   5  21       65.45     -149.76    262.08 o 
   3   6  21        4.74     -137.28    255.84 o 
   1   7  21      112.27     -243.36    243.36 o 
   4   7  21       15.69       -6.24    280.80 o 
  -1   8  21      109.44       -6.24    268.32 o 
   2   8  21       81.29      -99.84    274.56 o 
  -3   9  21        0.04      149.76    268.32 o 
   0   9  21      270.91      187.20    287.04 o 
  -5  10  21       45.86      230.88    268.32 o 
  -2  10  21       45.54      -93.60    268.32 o 
  -7  11  21        7.28      212.16    280.80 o 
  -4  11  21       19.78     -168.48    262.08 o 
                                                 
